# Supplementary material for: Tris(1,10-phenanthroline-κ2 N,N′)zinc(II) chloride 2-phenyl-4-selenazole-5-car­box­yl­ate decahydrate
Source: Acta Crystallogr Sect E Struct Rep Online. 2011 Jan 15;67(Pt 2):m186–7. doi: 10.1107/S1600536811000729 (PMC3051608; doi:10.1107/S1600536811000729)
Supplement: Supplementary file 1 [file e-67-0m186-sup1.cif]

##############################################################################
###                                                                        ###
###        Electronic paper (Acta Crystallographica Section E)             ###
###                                                                        ###
##############################################################################
#                                                                            #
# This CIF contains the data in a paper accepted for publication in Acta     #
# Crystallographica Section E. It conforms to the requirements of Notes      #
# for Authors for Section E, and has been peer reviewed under the auspices   #
# of the IUCr Commission on Journals.                                        #
#                                                                            #
# Full details of the Crystallographic Information File format               #
# are given in the paper "The Crystallographic Information File (CIF):       #
# a New Standard Archive File for Crystallography" by S. R. Hall, F. H.      #
# Allen and I. D. Brown [Acta Cryst. (1991), A47, 655-685].                  #
#                                                                            #
# The current version of the core CIF dictionary is obtainable from          #
# ftp://ftp.iucr.org/pub/cif_core.dic. The current version number is 2.4.    #
#                                                                            #
# Software is freely available for graphical display of the structure(s) in  #
# this CIF.  For information consult the CIF home page http://www.iucr.org/  #
# cif/home.html                                                              #
#                                                                            #
# This file may be used for bona fide research purposes within the           #
# scientific community so long as proper attribution is given to the journal # 
# article from which it was obtained.                                        #
#                                                                            #
##############################################################################
                                             
data_I
_audit_creation_method     SHELXL-97
_chemical_name_systematic
;
Tris(1,10-phenanthroline-\k^2^<i>N</i>,<i>N</i>')zinc(II)
chloride 2-phenyl-4-selenazole-5-carboxylate decahydrate
;
_chemical_name_common     ?
_chemical_formula_moiety
                            'C36 H24 N6 Zn 2+, C10 H6 N O2 Se -, Cl -, 10(H2 O)'
_chemical_formula_sum     'C46 H50 Cl N7 O12 Se Zn'
_chemical_formula_iupac     '[Zn (C12 H8 N2)3] (C10 H6 N O2 Se) Cl, 10H2 O'
_chemical_formula_weight     1072.71
_chemical_melting_point     ?
_symmetry_cell_setting     triclinic
_symmetry_space_group_name_H-M     'P -1'
_symmetry_space_group_name_Hall     '-P 1'
loop_
    _symmetry_equiv_pos_as_xyz
    'x, y, z'
    '-x, -y, -z'
_cell_length_a     12.4837(9)
_cell_length_b     13.8935(10)
_cell_length_c     15.8221(12)
_cell_angle_alpha     77.618(4)
_cell_angle_beta     89.642(4)
_cell_angle_gamma     63.375(4)
_cell_volume     2383.4(3)
_cell_formula_units_Z     2
_cell_measurement_reflns_used     8933
_cell_measurement_theta_min     1.84
_cell_measurement_theta_max     25.00
_cell_measurement_temperature     296(2)
_exptl_crystal_description     block
_exptl_crystal_colour     colourless
_exptl_crystal_size_max     0.644
_exptl_crystal_size_mid     0.348
_exptl_crystal_size_min     0.168
_exptl_crystal_density_diffrn     1.495
_exptl_crystal_density_meas     ?
_exptl_crystal_density_method     'not measured'
_exptl_crystal_F_000     1104
_exptl_absorpt_coefficient_mu     1.404
_exptl_absorpt_correction_type     multi-scan
_exptl_absorpt_process_details     '(SADABS; Sheldrick, 1996)'
_exptl_absorpt_correction_T_min     0.562
_exptl_absorpt_correction_T_max     0.790
_exptl_special_details
;
;
_diffrn_ambient_temperature     296(2)
_diffrn_radiation_type     MoK\a
_diffrn_radiation_wavelength     0.71073
_diffrn_radiation_source     'fine-focus sealed tube'
_diffrn_radiation_monochromator     graphite
_diffrn_measurement_device_type     'Bruker APEXII area-detector'
_diffrn_measurement_method     '\f and \w'
_diffrn_detector_area_resol_mean     ?
_diffrn_reflns_number     33787
_diffrn_reflns_av_R_equivalents     0.0378
_diffrn_reflns_av_sigmaI/netI     0.0362
_diffrn_reflns_theta_min     1.84
_diffrn_reflns_theta_max     25.00
_diffrn_reflns_theta_full     25.00
_diffrn_measured_fraction_theta_max     0.996
_diffrn_measured_fraction_theta_full     0.996
_diffrn_reflns_limit_h_min     -14
_diffrn_reflns_limit_h_max     14
_diffrn_reflns_limit_k_min     -16
_diffrn_reflns_limit_k_max     16
_diffrn_reflns_limit_l_min     -18
_diffrn_reflns_limit_l_max     18
_diffrn_standards_number     ?
_diffrn_standards_interval_count     ?
_diffrn_standards_interval_time     ?
_diffrn_standards_decay_%     ?
_refine_special_details
;
Refinement of <i>F</i>^2^ against ALL reflections. The weighted <i>R</i>-factor
<i>wR</i> and goodness of fit <i>S</i> are based on <i>F</i>^2^, conventional
<i>R</i>-factors <i>R</i> are based on <i>F</i>, with <i>F</i> set to zero for
negative <i>F</i>^2^. The threshold expression of <i>F</i>^2^ >
\s(<i>F</i>^2^) is used only for calculating <i>R</i>-factors(gt) <i>etc</i>.
and is not relevant to the choice of reflections for refinement.
<i>R</i>-factors based on <i>F</i>^2^ are statistically about twice as large
as those based on <i>F</i>, and <i>R</i>- factors based on ALL data will be
even larger.
;
_reflns_number_total     8371
_reflns_number_gt     6305
_reflns_threshold_expression     I>2sigma(I)
_refine_ls_structure_factor_coef     Fsqd
_refine_ls_matrix_type     full
_refine_ls_R_factor_all     0.0691
_refine_ls_R_factor_gt     0.0471
_refine_ls_wR_factor_gt     0.1302
_refine_ls_wR_factor_ref     0.1398
_refine_ls_goodness_of_fit_ref     1.057
_refine_ls_restrained_S_all     1.079
_refine_ls_number_reflns     8371
_refine_ls_number_parameters     613
_refine_ls_number_restraints     30
_refine_ls_hydrogen_treatment     constr
_refine_ls_weighting_scheme     calc
_refine_ls_weighting_details
         'calc w=1/[\s^2^(Fo^2^)+(0.0806P)^2^+0.8651P] where P=(Fo^2^+2Fc^2^)/3'
_atom_sites_solution_hydrogens     geom
_atom_sites_solution_primary     direct
_atom_sites_solution_secondary     difmap
_refine_ls_shift/su_max     0.000
_refine_ls_shift/su_mean     0.000
_refine_diff_density_max     0.807
_refine_diff_density_min     -0.739
_refine_ls_extinction_method     none
_refine_ls_extinction_coef     ?
loop_
    _atom_type_symbol
    _atom_type_description
    _atom_type_scat_dispersion_real
    _atom_type_scat_dispersion_imag
    _atom_type_scat_source
    'C' 'C' 0.0033 0.0016
                         'International Tables Vol C Tables 4.2.6.8 and 6.1.1.4'
    'H' 'H' 0.0000 0.0000
                         'International Tables Vol C Tables 4.2.6.8 and 6.1.1.4'
    'N' 'N' 0.0061 0.0033
                         'International Tables Vol C Tables 4.2.6.8 and 6.1.1.4'
    'O' 'O' 0.0106 0.0060
                         'International Tables Vol C Tables 4.2.6.8 and 6.1.1.4'
    'Cl' 'Cl' 0.1484 0.1585
                         'International Tables Vol C Tables 4.2.6.8 and 6.1.1.4'
    'Zn' 'Zn' 0.2839 1.4301
                         'International Tables Vol C Tables 4.2.6.8 and 6.1.1.4'
    'Se' 'Se' -0.0929 2.2259
                         'International Tables Vol C Tables 4.2.6.8 and 6.1.1.4'
_computing_data_collection     'APEX2 (Bruker, 2006)'
_computing_cell_refinement     'SAINT (Bruker, 2006)'
_computing_data_reduction     'SAINT (Bruker, 2006)'
_computing_structure_solution     'SHELXS97 (Sheldrick, 2008)'
_computing_structure_refinement     'SHELXL97 (Sheldrick, 2008)'
_computing_molecular_graphics     'SHELXTL (Sheldrick, 2008)'
_computing_publication_material     'SHELXL97 (Sheldrick, 2008)'
loop_
    _atom_site_type_symbol
    _atom_site_label
    _atom_site_fract_x
    _atom_site_fract_y
    _atom_site_fract_z
    _atom_site_U_iso_or_equiv
    _atom_site_adp_type
    _atom_site_calc_flag
    _atom_site_refinement_flags
    _atom_site_occupancy
    _atom_site_disorder_assembly
    _atom_site_disorder_group
    Zn Zn1 0.19692(3) 0.30045(3) 0.77746(2) 0.03857(14) Uani d . 1 . .
    Se Se1 0.43865(4) 0.23586(4) 0.49471(3) 0.07071(17) Uani d . 1 . .
    N N1 0.1832(3) 0.4178(2) 0.85189(18) 0.0424(7) Uani d . 1 . .
    N N3 0.1650(2) 0.2219(2) 0.68130(18) 0.0415(7) Uani d . 1 . .
    N N4 0.1851(2) 0.4125(2) 0.65436(17) 0.0390(6) Uani d . 1 . .
    C C43 0.5785(3) 0.1029(3) 0.5404(2) 0.0471(9) Uani d . 1 . .
    N N2 0.0048(3) 0.3822(2) 0.79275(18) 0.0412(7) Uani d . 1 . .
    C C18 0.1620(3) 0.3806(3) 0.5840(2) 0.0385(8) Uani d . 1 . .
    N N5 0.2362(3) 0.1535(3) 0.87845(18) 0.0446(7) Uani d . 1 . .
    N N6 0.3907(3) 0.2104(2) 0.78710(18) 0.0428(7) Uani d . 1 . .
    C C29 0.3519(3) 0.0743(3) 0.8845(2) 0.0429(8) Uani d . 1 . .
    C C17 0.1493(3) 0.2808(3) 0.5982(2) 0.0405(8) Uani d . 1 . .
    C C5 -0.0267(3) 0.4672(3) 0.8330(2) 0.0398(8) Uani d . 1 . .
    C C33 0.4351(3) 0.1060(3) 0.8375(2) 0.0411(8) Uani d . 1 . .
    C C4 -0.1461(3) 0.5338(3) 0.8457(2) 0.0484(9) Uani d . 1 . .
    N N7 0.6756(3) 0.1018(3) 0.5097(2) 0.0532(8) Uani d . 1 . .
    C C21 0.1516(3) 0.4420(3) 0.4983(2) 0.0470(9) Uani d . 1 . .
    C C16 0.1221(3) 0.2475(3) 0.5270(2) 0.0490(9) Uani d . 1 . .
    C C40 0.5741(3) 0.0113(3) 0.6027(2) 0.0479(9) Uani d . 1 . .
    C C36 0.4676(3) 0.2405(4) 0.7452(3) 0.0534(10) Uani d . 1 . .
    H H36A 0.4381 0.3118 0.7101 0.064 Uiso calc R 1 . .
    C C6 0.0684(3) 0.4867(3) 0.8636(2) 0.0420(8) Uani d . 1 . .
    C C25 0.1598(4) 0.1265(4) 0.9235(2) 0.0565(10) Uani d . 1 . .
    H H25A 0.0806 0.1805 0.9209 0.068 Uiso calc R 1 . .
    C C13 0.1554(3) 0.1289(3) 0.6952(3) 0.0480(9) Uani d . 1 . .
    H H13A 0.1675 0.0875 0.7520 0.058 Uiso calc R 1 . .
    C C24 0.2010(3) 0.5024(3) 0.6411(2) 0.0505(9) Uani d . 1 . .
    H H24A 0.2170 0.5243 0.6891 0.061 Uiso calc R 1 . .
    C C32 0.5577(3) 0.0283(3) 0.8460(2) 0.0505(9) Uani d . 1 . .
    C C1 -0.0815(3) 0.3633(3) 0.7646(2) 0.0479(9) Uani d . 1 . .
    H H1A -0.0605 0.3052 0.7373 0.057 Uiso calc R 1 . .
    C C11 0.2502(4) 0.5211(4) 0.9210(3) 0.0649(12) Uani d . 1 . .
    H H11A 0.3144 0.5312 0.9392 0.078 Uiso calc R 1 . .
    C C28 0.3934(4) -0.0346(3) 0.9353(2) 0.0526(9) Uani d . 1 . .
    C C12 0.2705(4) 0.4352(3) 0.8807(2) 0.0531(9) Uani d . 1 . .
    H H12A 0.3495 0.3879 0.8738 0.064 Uiso calc R 1 . .
    C C14 0.1281(4) 0.0904(4) 0.6283(3) 0.0623(11) Uani d . 1 . .
    H H14A 0.1219 0.0247 0.6408 0.075 Uiso calc R 1 . .
    C C3 -0.2354(3) 0.5099(4) 0.8149(3) 0.0576(10) Uani d . 1 . .
    H H3A -0.3157 0.5515 0.8227 0.069 Uiso calc R 1 . .
    C C41 0.4668(4) 0.0119(4) 0.6252(3) 0.0572(10) Uani d . 1 . .
    H H41A 0.3944 0.0727 0.6000 0.069 Uiso calc R 1 . .
    C C31 0.5950(4) -0.0802(4) 0.8985(3) 0.0669(12) Uani d . 1 . .
    H H31A 0.6759 -0.1316 0.9042 0.080 Uiso calc R 1 . .
    O O2 0.7391(3) 0.2748(3) 0.3355(2) 0.0776(9) Uani d . 1 . .
    C C9 0.0390(4) 0.5745(3) 0.9049(2) 0.0515(9) Uani d . 1 . .
    C C44 0.6545(4) 0.1973(3) 0.4470(3) 0.0531(10) Uani d . 1 . .
    C C34 0.6337(4) 0.0650(4) 0.8007(3) 0.0630(12) Uani d . 1 . .
    H H34A 0.7154 0.0167 0.8045 0.076 Uiso calc R 1 . .
    C C20 0.1236(3) 0.4051(4) 0.4277(2) 0.0562(10) Uani d . 1 . .
    H H20A 0.1158 0.4455 0.3711 0.067 Uiso calc R 1 . .
    C C2 -0.2036(3) 0.4265(4) 0.7740(3) 0.0564(10) Uani d . 1 . .
    H H2A -0.2619 0.4111 0.7524 0.068 Uiso calc R 1 . .
    C C26 0.1939(5) 0.0196(4) 0.9748(3) 0.0694(13) Uani d . 1 . .
    H H26A 0.1377 0.0035 1.0052 0.083 Uiso calc R 1 . .
    C C45 0.5393(4) 0.2780(4) 0.4290(3) 0.0664(11) Uani d . 1 . .
    H H45A 0.5144 0.3456 0.3890 0.080 Uiso calc R 1 . .
    C C46 0.7594(4) 0.2044(4) 0.4063(4) 0.0693(12) Uani d . 1 . .
    C C30 0.5170(5) -0.1111(4) 0.9403(3) 0.0679(12) Uani d . 1 . .
    H H30A 0.5444 -0.1834 0.9729 0.081 Uiso calc R 1 . .
    C C22 0.1704(3) 0.5354(4) 0.4878(3) 0.0565(10) Uani d . 1 . .
    H H22A 0.1663 0.5770 0.4323 0.068 Uiso calc R 1 . .
    C C35 0.5906(4) 0.1693(4) 0.7516(3) 0.0631(11) Uani d . 1 . .
    H H35A 0.6423 0.1935 0.7225 0.076 Uiso calc R 1 . .
    C C39 0.6816(4) -0.0817(4) 0.6421(3) 0.0593(11) Uani d . 1 . .
    H H39A 0.7553 -0.0843 0.6285 0.071 Uiso calc R 1 . .
    C C23 0.1947(4) 0.5654(4) 0.5584(3) 0.0599(10) Uani d . 1 . .
    H H23A 0.2071 0.6277 0.5518 0.072 Uiso calc R 1 . .
    C C42 0.4650(4) -0.0758(4) 0.6844(3) 0.0633(11) Uani d . 1 . .
    H H42A 0.3917 -0.0734 0.6991 0.076 Uiso calc R 1 . .
    C C15 0.1106(4) 0.1492(4) 0.5446(3) 0.0612(11) Uani d . 1 . .
    H H15A 0.0911 0.1246 0.4995 0.073 Uiso calc R 1 . .
    C C7 -0.1715(4) 0.6205(3) 0.8894(3) 0.0625(11) Uani d . 1 . .
    H H7A -0.2506 0.6642 0.8987 0.075 Uiso calc R 1 . .
    C C19 0.1083(3) 0.3126(4) 0.4414(3) 0.0573(11) Uani d . 1 . .
    H H19A 0.0886 0.2915 0.3942 0.069 Uiso calc R 1 . .
    C C10 0.1353(5) 0.5901(4) 0.9334(3) 0.0633(11) Uani d . 1 . .
    H H10A 0.1206 0.6473 0.9606 0.076 Uiso calc R 1 . .
    C C27 0.3092(5) -0.0600(4) 0.9797(3) 0.0677(12) Uani d . 1 . .
    H H27A 0.3320 -0.1314 1.0127 0.081 Uiso calc R 1 . .
    C C8 -0.0838(4) 0.6399(3) 0.9172(3) 0.0651(12) Uani d . 1 . .
    H H8A -0.1032 0.6973 0.9451 0.078 Uiso calc R 1 . .
    O O1 0.8605(3) 0.1404(4) 0.4456(3) 0.1188(16) Uani d . 1 . .
    C C37 0.5696(5) -0.1658(4) 0.7214(3) 0.0678(12) Uani d . 1 . .
    H H37A 0.5681 -0.2255 0.7605 0.081 Uiso calc R 1 . .
    C C38 0.6784(4) -0.1683(4) 0.7005(3) 0.0672(12) Uani d . 1 . .
    H H38A 0.7501 -0.2295 0.7265 0.081 Uiso calc R 1 . .
    Cl Cl1 0.57973(16) 0.37700(19) 0.91079(13) 0.1335(7) Uani d . 1 . .
    O O3W 0.8109(3) 0.2373(3) 0.6383(2) 0.0912(11) Uani d D 1 . .
    H H3WA 0.8472 0.2030 0.6890 0.137 Uiso d RD 1 . .
    H H3WB 0.8205 0.2095 0.5942 0.137 Uiso d RD 1 . .
    O O1W 0.9146(4) 0.1104(3) 0.8120(3) 0.1032(12) Uani d D 1 . .
    H H1WA 0.8967 0.1422 0.8541 0.155 Uiso d RD 1 . .
    H H1WB 0.9591 0.0409 0.8288 0.155 Uiso d RD 1 . .
    O O4W 1.0793(4) 0.0140(4) 0.3841(3) 0.1190(15) Uani d D 1 . .
    H H4WA 1.1390 -0.0158 0.4228 0.178 Uiso d RD 1 . .
    H H4WB 1.0199 0.0472 0.4113 0.178 Uiso d RD 1 . .
    O O5W 0.5718(4) 0.4248(4) 0.5881(3) 0.1123(13) Uani d D 1 . .
    H H5WA 0.5347 0.4502 0.6298 0.168 Uiso d RD 1 . .
    H H5WB 0.6384 0.3665 0.6041 0.168 Uiso d RD 1 . .
    O O6W 0.5449(4) 0.4965(4) 0.2741(3) 0.1146(14) Uani d D 1 . .
    H H6WA 0.5182 0.5230 0.2206 0.172 Uiso d RD 1 . .
    H H6WB 0.6067 0.4337 0.2885 0.172 Uiso d RD 1 . .
    O O7W 0.4968(4) 0.3559(4) 1.0895(3) 0.1256(16) Uani d D 1 . .
    H H7WA 0.5454 0.3512 1.0509 0.188 Uiso d RD 1 . .
    H H7WB 0.4776 0.4228 1.0899 0.188 Uiso d RD 1 . .
    O O8W 0.7050(5) 0.1907(4) 0.1966(3) 0.1297(16) Uani d D 1 . .
    H H8WA 0.7207 0.2171 0.2358 0.195 Uiso d RD 1 . .
    H H8WB 0.6421 0.2405 0.1642 0.195 Uiso d RD 1 . .
    O O9W 0.9370(6) 0.1210(4) 0.1330(3) 0.160(2) Uani d D 1 . .
    H H9WA 0.8672 0.1309 0.1461 0.240 Uiso d RD 1 . .
    H H9WB 0.9456 0.1509 0.1723 0.240 Uiso d RD 1 . .
    O O10W 0.9719(5) 0.2306(6) 0.2694(3) 0.155(2) Uani d D 1 . .
    H H10W 1.0099 0.1656 0.3016 0.233 Uiso d RD 1 . .
    H H10E 0.9087 0.2362 0.2930 0.233 Uiso d RD 1 . .
    O O2W -0.1445(3) 0.2174(2) 0.95610(18) 0.0604(7) Uani d D 1 . .
    H H2WA -0.1192 0.1879 1.0096 0.091 Uiso d RD 1 . .
    H H2WB -0.2194 0.2607 0.9438 0.091 Uiso d RD 1 . .
loop_
    _atom_site_aniso_label
    _atom_site_aniso_U_11
    _atom_site_aniso_U_22
    _atom_site_aniso_U_33
    _atom_site_aniso_U_12
    _atom_site_aniso_U_13
    _atom_site_aniso_U_23
    Zn1 0.0347(2) 0.0370(2) 0.0420(2) -0.01497(18) 0.00388(16) -0.00878(17)
    Se1 0.0395(2) 0.0629(3) 0.0806(3) -0.0045(2) 0.0095(2) -0.0029(2)
    N1 0.0410(16) 0.0416(17) 0.0411(15) -0.0164(14) 0.0033(13) -0.0085(13)
    N3 0.0361(15) 0.0433(18) 0.0481(17) -0.0183(14) 0.0080(13) -0.0165(14)
    N4 0.0354(15) 0.0371(16) 0.0425(15) -0.0157(13) 0.0010(12) -0.0074(13)
    C43 0.0333(18) 0.049(2) 0.052(2) -0.0101(17) 0.0014(16) -0.0186(18)
    N2 0.0404(16) 0.0392(17) 0.0434(16) -0.0186(14) 0.0043(13) -0.0074(13)
    C18 0.0265(16) 0.041(2) 0.0422(18) -0.0105(15) 0.0058(13) -0.0100(15)
    N5 0.0433(17) 0.0469(18) 0.0429(16) -0.0221(15) 0.0024(13) -0.0058(13)
    N6 0.0393(16) 0.0419(18) 0.0472(16) -0.0190(14) 0.0048(13) -0.0098(14)
    C29 0.050(2) 0.042(2) 0.0384(18) -0.0218(18) -0.0036(15) -0.0111(16)
    C17 0.0262(16) 0.046(2) 0.046(2) -0.0111(15) 0.0071(14) -0.0174(16)
    C5 0.0414(19) 0.0333(19) 0.0374(17) -0.0126(16) 0.0058(15) -0.0039(15)
    C33 0.0406(19) 0.039(2) 0.0416(18) -0.0138(16) -0.0036(15) -0.0146(16)
    C4 0.047(2) 0.037(2) 0.046(2) -0.0092(17) 0.0084(16) -0.0028(16)
    N7 0.0403(17) 0.050(2) 0.068(2) -0.0178(15) 0.0035(15) -0.0182(17)
    C21 0.0305(18) 0.051(2) 0.045(2) -0.0086(16) 0.0049(15) -0.0067(17)
    C16 0.0325(18) 0.059(3) 0.055(2) -0.0146(18) 0.0052(16) -0.0284(19)
    C40 0.040(2) 0.051(2) 0.048(2) -0.0142(18) 0.0057(16) -0.0190(18)
    C36 0.046(2) 0.056(3) 0.061(2) -0.026(2) 0.0084(18) -0.0108(19)
    C6 0.053(2) 0.0327(19) 0.0343(17) -0.0168(17) 0.0033(15) -0.0026(14)
    C25 0.062(3) 0.063(3) 0.054(2) -0.038(2) 0.0082(19) -0.008(2)
    C13 0.044(2) 0.041(2) 0.063(2) -0.0216(18) 0.0098(17) -0.0150(18)
    C24 0.054(2) 0.048(2) 0.051(2) -0.027(2) -0.0037(17) -0.0061(18)
    C32 0.044(2) 0.046(2) 0.053(2) -0.0093(18) -0.0050(17) -0.0198(18)
    C1 0.041(2) 0.049(2) 0.055(2) -0.0230(18) 0.0069(17) -0.0091(17)
    C11 0.079(3) 0.067(3) 0.062(3) -0.046(3) -0.006(2) -0.012(2)
    C28 0.069(3) 0.041(2) 0.047(2) -0.026(2) -0.0056(19) -0.0085(17)
    C12 0.055(2) 0.057(3) 0.052(2) -0.030(2) -0.0011(18) -0.0116(19)
    C14 0.058(3) 0.058(3) 0.088(3) -0.035(2) 0.017(2) -0.034(2)
    C3 0.037(2) 0.052(3) 0.071(3) -0.0132(18) 0.0131(18) -0.005(2)
    C41 0.041(2) 0.061(3) 0.065(3) -0.017(2) 0.0060(18) -0.019(2)
    C31 0.062(3) 0.041(2) 0.075(3) -0.002(2) -0.017(2) -0.017(2)
    O2 0.075(2) 0.083(2) 0.080(2) -0.0430(19) 0.0178(18) -0.0158(19)
    C9 0.069(3) 0.033(2) 0.046(2) -0.0183(19) 0.0025(18) -0.0083(16)
    C44 0.049(2) 0.053(3) 0.061(2) -0.024(2) 0.0054(18) -0.020(2)
    C34 0.036(2) 0.071(3) 0.074(3) -0.011(2) 0.005(2) -0.032(3)
    C20 0.045(2) 0.066(3) 0.043(2) -0.012(2) 0.0055(17) -0.0138(19)
    C2 0.040(2) 0.059(3) 0.069(3) -0.026(2) 0.0050(18) -0.006(2)
    C26 0.090(4) 0.074(3) 0.060(3) -0.057(3) 0.007(2) -0.003(2)
    C45 0.057(3) 0.055(3) 0.076(3) -0.018(2) 0.008(2) -0.011(2)
    C46 0.060(3) 0.063(3) 0.095(4) -0.035(3) 0.009(3) -0.023(3)
    C30 0.090(3) 0.037(2) 0.063(3) -0.018(2) -0.016(2) -0.008(2)
    C22 0.048(2) 0.061(3) 0.049(2) -0.022(2) 0.0046(18) 0.0008(19)
    C35 0.043(2) 0.078(3) 0.073(3) -0.028(2) 0.017(2) -0.026(3)
    C39 0.041(2) 0.064(3) 0.058(2) -0.012(2) 0.0080(18) -0.013(2)
    C23 0.059(3) 0.049(2) 0.070(3) -0.029(2) 0.004(2) -0.003(2)
    C42 0.062(3) 0.065(3) 0.065(3) -0.029(2) 0.011(2) -0.018(2)
    C15 0.053(2) 0.068(3) 0.073(3) -0.027(2) 0.006(2) -0.036(2)
    C7 0.057(3) 0.045(2) 0.062(3) -0.004(2) 0.015(2) -0.009(2)
    C19 0.042(2) 0.075(3) 0.048(2) -0.014(2) 0.0008(17) -0.028(2)
    C10 0.089(3) 0.044(2) 0.058(2) -0.030(2) -0.002(2) -0.015(2)
    C27 0.097(4) 0.051(3) 0.056(2) -0.043(3) -0.013(2) 0.005(2)
    C8 0.078(3) 0.038(2) 0.060(3) -0.008(2) 0.008(2) -0.0154(19)
    O1 0.049(2) 0.100(3) 0.180(4) -0.034(2) 0.011(2) 0.020(3)
    C37 0.084(3) 0.063(3) 0.058(3) -0.033(3) 0.019(2) -0.017(2)
    C38 0.057(3) 0.057(3) 0.063(3) -0.009(2) 0.005(2) -0.005(2)
    Cl1 0.0872(11) 0.1591(19) 0.1237(14) -0.0427(12) 0.0137(10) -0.0052(12)
    O3W 0.096(3) 0.092(3) 0.098(3) -0.048(2) 0.028(2) -0.035(2)
    O1W 0.107(3) 0.078(3) 0.112(3) -0.030(2) 0.015(2) -0.025(2)
    O4W 0.082(3) 0.157(4) 0.128(3) -0.056(3) -0.011(2) -0.051(3)
    O5W 0.109(3) 0.104(3) 0.110(3) -0.034(3) 0.023(3) -0.033(3)
    O6W 0.107(3) 0.090(3) 0.119(3) -0.029(3) 0.023(3) -0.008(2)
    O7W 0.088(3) 0.120(4) 0.152(4) -0.031(3) 0.036(3) -0.037(3)
    O8W 0.145(4) 0.154(5) 0.108(3) -0.076(4) 0.011(3) -0.047(3)
    O9W 0.207(6) 0.100(4) 0.105(3) -0.013(4) -0.001(4) -0.020(3)
    O10W 0.115(4) 0.222(6) 0.128(4) -0.096(4) 0.022(3) 0.003(4)
    O2W 0.0598(17) 0.0520(17) 0.0704(18) -0.0283(14) 0.0021(14) -0.0102(14)
_geom_special_details
;
All e.s.d.'s (except the e.s.d. in the dihedral angle between two l.s. planes)
are estimated using the full covariance matrix. The cell e.s.d.'s are taken
into account individually in the estimation of e.s.d.'s in distances, angles
and torsion angles; correlations between e.s.d.'s in cell parameters are only
used when they are defined by crystal symmetry. An approximate (isotropic)
treatment of cell e.s.d.'s is used for estimating e.s.d.'s involving l.s.
planes.
;
loop_
    _geom_bond_atom_site_label_1
    _geom_bond_atom_site_label_2
    _geom_bond_site_symmetry_2
    _geom_bond_distance
    _geom_bond_publ_flag
    Zn1 N1 . 2.155(3) ?
    Zn1 N6 . 2.156(3) ?
    Zn1 N5 . 2.163(3) ?
    Zn1 N4 . 2.176(3) ?
    Zn1 N2 . 2.184(3) ?
    Zn1 N3 . 2.185(3) ?
    Se1 C45 . 1.840(5) ?
    Se1 C43 . 1.880(4) ?
    N1 C12 . 1.320(5) ?
    N1 C6 . 1.360(5) ?
    N3 C13 . 1.323(4) ?
    N3 C17 . 1.355(4) ?
    N4 C24 . 1.323(5) ?
    N4 C18 . 1.360(4) ?
    C43 N7 . 1.298(5) ?
    C43 C40 . 1.456(6) ?
    N2 C1 . 1.320(4) ?
    N2 C5 . 1.363(4) ?
    C18 C21 . 1.410(5) ?
    C18 C17 . 1.435(5) ?
    N5 C25 . 1.324(5) ?
    N5 C29 . 1.356(5) ?
    N6 C36 . 1.330(5) ?
    N6 C33 . 1.355(5) ?
    C29 C28 . 1.408(5) ?
    C29 C33 . 1.444(5) ?
    C17 C16 . 1.402(5) ?
    C5 C4 . 1.399(5) ?
    C5 C6 . 1.439(5) ?
    C33 C32 . 1.408(5) ?
    C4 C3 . 1.414(6) ?
    C4 C7 . 1.429(6) ?
    N7 C44 . 1.393(5) ?
    C21 C22 . 1.396(6) ?
    C21 C20 . 1.430(5) ?
    C16 C15 . 1.407(6) ?
    C16 C19 . 1.422(6) ?
    C40 C41 . 1.380(5) ?
    C40 C39 . 1.403(6) ?
    C36 C35 . 1.395(6) ?
    C36 H36A . 0.9300 ?
    C6 C9 . 1.410(5) ?
    C25 C26 . 1.402(6) ?
    C25 H25A . 0.9300 ?
    C13 C14 . 1.390(6) ?
    C13 H13A . 0.9300 ?
    C24 C23 . 1.390(6) ?
    C24 H24A . 0.9300 ?
    C32 C34 . 1.393(6) ?
    C32 C31 . 1.420(6) ?
    C1 C2 . 1.403(5) ?
    C1 H1A . 0.9300 ?
    C11 C10 . 1.364(7) ?
    C11 C12 . 1.396(6) ?
    C11 H11A . 0.9300 ?
    C28 C27 . 1.394(6) ?
    C28 C30 . 1.418(6) ?
    C12 H12A . 0.9300 ?
    C14 C15 . 1.360(6) ?
    C14 H14A . 0.9300 ?
    C3 C2 . 1.351(6) ?
    C3 H3A . 0.9300 ?
    C41 C42 . 1.378(6) ?
    C41 H41A . 0.9300 ?
    C31 C30 . 1.348(7) ?
    C31 H31A . 0.9300 ?
    O2 C46 . 1.260(6) ?
    C9 C10 . 1.405(6) ?
    C9 C8 . 1.428(6) ?
    C44 C45 . 1.353(6) ?
    C44 C46 . 1.488(6) ?
    C34 C35 . 1.348(6) ?
    C34 H34A . 0.9300 ?
    C20 C19 . 1.354(6) ?
    C20 H20A . 0.9300 ?
    C2 H2A . 0.9300 ?
    C26 C27 . 1.356(7) ?
    C26 H26A . 0.9300 ?
    C45 H45A . 0.9300 ?
    C46 O1 . 1.240(6) ?
    C30 H30A . 0.9300 ?
    C22 C23 . 1.354(6) ?
    C22 H22A . 0.9300 ?
    C35 H35A . 0.9300 ?
    C39 C38 . 1.368(6) ?
    C39 H39A . 0.9300 ?
    C23 H23A . 0.9300 ?
    C42 C37 . 1.358(6) ?
    C42 H42A . 0.9300 ?
    C15 H15A . 0.9300 ?
    C7 C8 . 1.337(6) ?
    C7 H7A . 0.9300 ?
    C19 H19A . 0.9300 ?
    C10 H10A . 0.9300 ?
    C27 H27A . 0.9300 ?
    C8 H8A . 0.9300 ?
    C37 C38 . 1.382(6) ?
    C37 H37A . 0.9300 ?
    C38 H38A . 0.9300 ?
    O3W H3WA . 0.8496 ?
    O3W H3WB . 0.8502 ?
    O1W H1WA . 0.8502 ?
    O1W H1WB . 0.8501 ?
    O4W H4WA . 0.8501 ?
    O4W H4WB . 0.8500 ?
    O5W H5WA . 0.8502 ?
    O5W H5WB . 0.8498 ?
    O6W H6WA . 0.8503 ?
    O6W H6WB . 0.8500 ?
    O7W H7WA . 0.8500 ?
    O7W H7WB . 0.8502 ?
    O8W H8WA . 0.8498 ?
    O8W H8WB . 0.8500 ?
    O9W H9WA . 0.8500 ?
    O9W H9WB . 0.8499 ?
    O10W H10W . 0.8500 ?
    O10W H10E . 0.8500 ?
    O2W H2WA . 0.8500 ?
    O2W H2WB . 0.8503 ?
loop_
    _geom_angle_atom_site_label_1
    _geom_angle_atom_site_label_2
    _geom_angle_atom_site_label_3
    _geom_angle_site_symmetry_1
    _geom_angle_site_symmetry_3
    _geom_angle
    _geom_angle_publ_flag
    N1 Zn1 N6 . . 98.12(11) ?
    N1 Zn1 N5 . . 102.04(11) ?
    N6 Zn1 N5 . . 77.29(11) ?
    N1 Zn1 N4 . . 92.98(11) ?
    N6 Zn1 N4 . . 93.51(11) ?
    N5 Zn1 N4 . . 163.28(11) ?
    N1 Zn1 N2 . . 76.97(11) ?
    N6 Zn1 N2 . . 169.86(10) ?
    N5 Zn1 N2 . . 94.92(11) ?
    N4 Zn1 N2 . . 95.59(10) ?
    N1 Zn1 N3 . . 163.66(11) ?
    N6 Zn1 N3 . . 95.37(10) ?
    N5 Zn1 N3 . . 89.87(11) ?
    N4 Zn1 N3 . . 76.98(11) ?
    N2 Zn1 N3 . . 91.04(10) ?
    C45 Se1 C43 . . 85.43(19) ?
    C12 N1 C6 . . 117.7(3) ?
    C12 N1 Zn1 . . 128.0(3) ?
    C6 N1 Zn1 . . 114.1(2) ?
    C13 N3 C17 . . 118.3(3) ?
    C13 N3 Zn1 . . 128.1(3) ?
    C17 N3 Zn1 . . 113.5(2) ?
    C24 N4 C18 . . 118.4(3) ?
    C24 N4 Zn1 . . 128.3(2) ?
    C18 N4 Zn1 . . 113.2(2) ?
    N7 C43 C40 . . 124.8(3) ?
    N7 C43 Se1 . . 113.4(3) ?
    C40 C43 Se1 . . 121.8(3) ?
    C1 N2 C5 . . 118.0(3) ?
    C1 N2 Zn1 . . 128.6(2) ?
    C5 N2 Zn1 . . 113.3(2) ?
    N4 C18 C21 . . 121.9(3) ?
    N4 C18 C17 . . 118.5(3) ?
    C21 C18 C17 . . 119.7(3) ?
    C25 N5 C29 . . 117.9(3) ?
    C25 N5 Zn1 . . 128.4(3) ?
    C29 N5 Zn1 . . 112.9(2) ?
    C36 N6 C33 . . 117.9(3) ?
    C36 N6 Zn1 . . 128.7(3) ?
    C33 N6 Zn1 . . 113.1(2) ?
    N5 C29 C28 . . 123.0(3) ?
    N5 C29 C33 . . 117.3(3) ?
    C28 C29 C33 . . 119.7(3) ?
    N3 C17 C16 . . 122.5(3) ?
    N3 C17 C18 . . 117.7(3) ?
    C16 C17 C18 . . 119.7(3) ?
    N2 C5 C4 . . 122.6(3) ?
    N2 C5 C6 . . 117.4(3) ?
    C4 C5 C6 . . 120.0(3) ?
    N6 C33 C32 . . 123.0(3) ?
    N6 C33 C29 . . 117.8(3) ?
    C32 C33 C29 . . 119.2(3) ?
    C5 C4 C3 . . 117.3(3) ?
    C5 C4 C7 . . 119.1(4) ?
    C3 C4 C7 . . 123.6(4) ?
    C43 N7 C44 . . 113.6(3) ?
    C22 C21 C18 . . 117.5(3) ?
    C22 C21 C20 . . 123.9(4) ?
    C18 C21 C20 . . 118.6(4) ?
    C17 C16 C15 . . 117.4(4) ?
    C17 C16 C19 . . 119.6(4) ?
    C15 C16 C19 . . 123.0(4) ?
    C41 C40 C39 . . 117.9(4) ?
    C41 C40 C43 . . 122.3(4) ?
    C39 C40 C43 . . 119.8(3) ?
    N6 C36 C35 . . 122.6(4) ?
    N6 C36 H36A . . 118.7 ?
    C35 C36 H36A . . 118.7 ?
    N1 C6 C9 . . 123.2(3) ?
    N1 C6 C5 . . 117.8(3) ?
    C9 C6 C5 . . 119.0(3) ?
    N5 C25 C26 . . 122.5(4) ?
    N5 C25 H25A . . 118.8 ?
    C26 C25 H25A . . 118.8 ?
    N3 C13 C14 . . 122.7(4) ?
    N3 C13 H13A . . 118.6 ?
    C14 C13 H13A . . 118.6 ?
    N4 C24 C23 . . 122.8(4) ?
    N4 C24 H24A . . 118.6 ?
    C23 C24 H24A . . 118.6 ?
    C34 C32 C33 . . 116.3(4) ?
    C34 C32 C31 . . 124.8(4) ?
    C33 C32 C31 . . 118.8(4) ?
    N2 C1 C2 . . 123.1(4) ?
    N2 C1 H1A . . 118.4 ?
    C2 C1 H1A . . 118.4 ?
    C10 C11 C12 . . 119.2(4) ?
    C10 C11 H11A . . 120.4 ?
    C12 C11 H11A . . 120.4 ?
    C27 C28 C29 . . 117.1(4) ?
    C27 C28 C30 . . 123.6(4) ?
    C29 C28 C30 . . 119.3(4) ?
    N1 C12 C11 . . 123.3(4) ?
    N1 C12 H12A . . 118.3 ?
    C11 C12 H12A . . 118.3 ?
    C15 C14 C13 . . 119.8(4) ?
    C15 C14 H14A . . 120.1 ?
    C13 C14 H14A . . 120.1 ?
    C2 C3 C4 . . 119.8(4) ?
    C2 C3 H3A . . 120.1 ?
    C4 C3 H3A . . 120.1 ?
    C42 C41 C40 . . 121.2(4) ?
    C42 C41 H41A . . 119.4 ?
    C40 C41 H41A . . 119.4 ?
    C30 C31 C32 . . 122.1(4) ?
    C30 C31 H31A . . 119.0 ?
    C32 C31 H31A . . 119.0 ?
    C10 C9 C6 . . 116.7(4) ?
    C10 C9 C8 . . 124.0(4) ?
    C6 C9 C8 . . 119.2(4) ?
    C45 C44 N7 . . 116.9(4) ?
    C45 C44 C46 . . 124.9(4) ?
    N7 C44 C46 . . 118.2(4) ?
    C35 C34 C32 . . 121.1(4) ?
    C35 C34 H34A . . 119.5 ?
    C32 C34 H34A . . 119.5 ?
    C19 C20 C21 . . 121.6(4) ?
    C19 C20 H20A . . 119.2 ?
    C21 C20 H20A . . 119.2 ?
    C3 C2 C1 . . 119.1(4) ?
    C3 C2 H2A . . 120.4 ?
    C1 C2 H2A . . 120.4 ?
    C27 C26 C25 . . 119.6(4) ?
    C27 C26 H26A . . 120.2 ?
    C25 C26 H26A . . 120.2 ?
    C44 C45 Se1 . . 110.7(3) ?
    C44 C45 H45A . . 124.7 ?
    Se1 C45 H45A . . 124.7 ?
    O1 C46 O2 . . 125.0(5) ?
    O1 C46 C44 . . 116.9(5) ?
    O2 C46 C44 . . 118.1(4) ?
    C31 C30 C28 . . 120.8(4) ?
    C31 C30 H30A . . 119.6 ?
    C28 C30 H30A . . 119.6 ?
    C23 C22 C21 . . 120.0(4) ?
    C23 C22 H22A . . 120.0 ?
    C21 C22 H22A . . 120.0 ?
    C34 C35 C36 . . 119.0(4) ?
    C34 C35 H35A . . 120.5 ?
    C36 C35 H35A . . 120.5 ?
    C38 C39 C40 . . 120.2(4) ?
    C38 C39 H39A . . 119.9 ?
    C40 C39 H39A . . 119.9 ?
    C22 C23 C24 . . 119.5(4) ?
    C22 C23 H23A . . 120.3 ?
    C24 C23 H23A . . 120.3 ?
    C37 C42 C41 . . 120.3(4) ?
    C37 C42 H42A . . 119.8 ?
    C41 C42 H42A . . 119.8 ?
    C14 C15 C16 . . 119.2(4) ?
    C14 C15 H15A . . 120.4 ?
    C16 C15 H15A . . 120.4 ?
    C8 C7 C4 . . 121.3(4) ?
    C8 C7 H7A . . 119.4 ?
    C4 C7 H7A . . 119.4 ?
    C20 C19 C16 . . 120.7(4) ?
    C20 C19 H19A . . 119.7 ?
    C16 C19 H19A . . 119.7 ?
    C11 C10 C9 . . 119.8(4) ?
    C11 C10 H10A . . 120.1 ?
    C9 C10 H10A . . 120.1 ?
    C26 C27 C28 . . 119.8(4) ?
    C26 C27 H27A . . 120.1 ?
    C28 C27 H27A . . 120.1 ?
    C7 C8 C9 . . 121.4(4) ?
    C7 C8 H8A . . 119.3 ?
    C9 C8 H8A . . 119.3 ?
    C42 C37 C38 . . 119.7(4) ?
    C42 C37 H37A . . 120.2 ?
    C38 C37 H37A . . 120.2 ?
    C39 C38 C37 . . 120.6(4) ?
    C39 C38 H38A . . 119.7 ?
    C37 C38 H38A . . 119.7 ?
    H3WA O3W H3WB . . 125.7 ?
    H1WA O1W H1WB . . 112.6 ?
    H4WA O4W H4WB . . 103.4 ?
    H5WA O5W H5WB . . 114.4 ?
    H6WA O6W H6WB . . 118.3 ?
    H7WA O7W H7WB . . 95.6 ?
    H8WA O8W H8WB . . 109.3 ?
    H9WA O9W H9WB . . 92.4 ?
    H10W O10W H10E . . 88.7 ?
    H2WA O2W H2WB . . 117.0 ?
loop_
    _geom_torsion_atom_site_label_1
    _geom_torsion_atom_site_label_2
    _geom_torsion_atom_site_label_3
    _geom_torsion_atom_site_label_4
    _geom_torsion_site_symmetry_1
    _geom_torsion_site_symmetry_2
    _geom_torsion_site_symmetry_3
    _geom_torsion_site_symmetry_4
    _geom_torsion
    _geom_torsion_publ_flag
    N6 Zn1 N1 C12 . . . . 9.1(3) ?
    N5 Zn1 N1 C12 . . . . 87.8(3) ?
    N4 Zn1 N1 C12 . . . . -84.9(3) ?
    N2 Zn1 N1 C12 . . . . -179.9(3) ?
    N3 Zn1 N1 C12 . . . . -136.2(4) ?
    N6 Zn1 N1 C6 . . . . -176.4(2) ?
    N5 Zn1 N1 C6 . . . . -97.8(2) ?
    N4 Zn1 N1 C6 . . . . 89.6(2) ?
    N2 Zn1 N1 C6 . . . . -5.4(2) ?
    N3 Zn1 N1 C6 . . . . 38.2(5) ?
    N1 Zn1 N3 C13 . . . . -126.9(4) ?
    N6 Zn1 N3 C13 . . . . 87.5(3) ?
    N5 Zn1 N3 C13 . . . . 10.3(3) ?
    N4 Zn1 N3 C13 . . . . 179.9(3) ?
    N2 Zn1 N3 C13 . . . . -84.6(3) ?
    N1 Zn1 N3 C17 . . . . 50.6(5) ?
    N6 Zn1 N3 C17 . . . . -95.0(2) ?
    N5 Zn1 N3 C17 . . . . -172.2(2) ?
    N4 Zn1 N3 C17 . . . . -2.6(2) ?
    N2 Zn1 N3 C17 . . . . 92.9(2) ?
    N1 Zn1 N4 C24 . . . . 16.8(3) ?
    N6 Zn1 N4 C24 . . . . -81.5(3) ?
    N5 Zn1 N4 C24 . . . . -137.3(4) ?
    N2 Zn1 N4 C24 . . . . 94.0(3) ?
    N3 Zn1 N4 C24 . . . . -176.2(3) ?
    N1 Zn1 N4 C18 . . . . -165.4(2) ?
    N6 Zn1 N4 C18 . . . . 96.3(2) ?
    N5 Zn1 N4 C18 . . . . 40.5(5) ?
    N2 Zn1 N4 C18 . . . . -88.2(2) ?
    N3 Zn1 N4 C18 . . . . 1.6(2) ?
    C45 Se1 C43 N7 . . . . 1.8(3) ?
    C45 Se1 C43 C40 . . . . -177.1(3) ?
    N1 Zn1 N2 C1 . . . . -179.0(3) ?
    N6 Zn1 N2 C1 . . . . -117.1(6) ?
    N5 Zn1 N2 C1 . . . . -77.7(3) ?
    N4 Zn1 N2 C1 . . . . 89.3(3) ?
    N3 Zn1 N2 C1 . . . . 12.2(3) ?
    N1 Zn1 N2 C5 . . . . 4.8(2) ?
    N6 Zn1 N2 C5 . . . . 66.7(7) ?
    N5 Zn1 N2 C5 . . . . 106.0(2) ?
    N4 Zn1 N2 C5 . . . . -87.0(2) ?
    N3 Zn1 N2 C5 . . . . -164.0(2) ?
    C24 N4 C18 C21 . . . . -1.6(5) ?
    Zn1 N4 C18 C21 . . . . -179.7(2) ?
    C24 N4 C18 C17 . . . . 177.7(3) ?
    Zn1 N4 C18 C17 . . . . -0.4(3) ?
    N1 Zn1 N5 C25 . . . . 83.7(3) ?
    N6 Zn1 N5 C25 . . . . 179.5(3) ?
    N4 Zn1 N5 C25 . . . . -122.7(4) ?
    N2 Zn1 N5 C25 . . . . 6.0(3) ?
    N3 Zn1 N5 C25 . . . . -85.0(3) ?
    N1 Zn1 N5 C29 . . . . -107.3(2) ?
    N6 Zn1 N5 C29 . . . . -11.6(2) ?
    N4 Zn1 N5 C29 . . . . 46.2(5) ?
    N2 Zn1 N5 C29 . . . . 175.0(2) ?
    N3 Zn1 N5 C29 . . . . 84.0(2) ?
    N1 Zn1 N6 C36 . . . . -75.9(3) ?
    N5 Zn1 N6 C36 . . . . -176.5(3) ?
    N4 Zn1 N6 C36 . . . . 17.6(3) ?
    N2 Zn1 N6 C36 . . . . -136.1(6) ?
    N3 Zn1 N6 C36 . . . . 94.9(3) ?
    N1 Zn1 N6 C33 . . . . 110.4(2) ?
    N5 Zn1 N6 C33 . . . . 9.8(2) ?
    N4 Zn1 N6 C33 . . . . -156.1(2) ?
    N2 Zn1 N6 C33 . . . . 50.1(7) ?
    N3 Zn1 N6 C33 . . . . -78.9(2) ?
    C25 N5 C29 C28 . . . . 0.8(5) ?
    Zn1 N5 C29 C28 . . . . -169.4(3) ?
    C25 N5 C29 C33 . . . . -177.9(3) ?
    Zn1 N5 C29 C33 . . . . 11.9(4) ?
    C13 N3 C17 C16 . . . . 0.8(5) ?
    Zn1 N3 C17 C16 . . . . -176.9(2) ?
    C13 N3 C17 C18 . . . . -179.0(3) ?
    Zn1 N3 C17 C18 . . . . 3.3(3) ?
    N4 C18 C17 N3 . . . . -2.0(4) ?
    C21 C18 C17 N3 . . . . 177.3(3) ?
    N4 C18 C17 C16 . . . . 178.2(3) ?
    C21 C18 C17 C16 . . . . -2.4(5) ?
    C1 N2 C5 C4 . . . . 0.3(5) ?
    Zn1 N2 C5 C4 . . . . 177.0(3) ?
    C1 N2 C5 C6 . . . . 179.8(3) ?
    Zn1 N2 C5 C6 . . . . -3.5(4) ?
    C36 N6 C33 C32 . . . . -1.1(5) ?
    Zn1 N6 C33 C32 . . . . 173.3(3) ?
    C36 N6 C33 C29 . . . . 178.6(3) ?
    Zn1 N6 C33 C29 . . . . -6.9(4) ?
    N5 C29 C33 N6 . . . . -3.4(4) ?
    C28 C29 C33 N6 . . . . 177.8(3) ?
    N5 C29 C33 C32 . . . . 176.3(3) ?
    C28 C29 C33 C32 . . . . -2.4(5) ?
    N2 C5 C4 C3 . . . . 0.0(5) ?
    C6 C5 C4 C3 . . . . -179.4(3) ?
    N2 C5 C4 C7 . . . . 179.3(3) ?
    C6 C5 C4 C7 . . . . -0.2(5) ?
    C40 C43 N7 C44 . . . . 176.2(3) ?
    Se1 C43 N7 C44 . . . . -2.6(4) ?
    N4 C18 C21 C22 . . . . 2.4(5) ?
    C17 C18 C21 C22 . . . . -176.9(3) ?
    N4 C18 C21 C20 . . . . -178.2(3) ?
    C17 C18 C21 C20 . . . . 2.5(5) ?
    N3 C17 C16 C15 . . . . 0.3(5) ?
    C18 C17 C16 C15 . . . . -179.9(3) ?
    N3 C17 C16 C19 . . . . -179.2(3) ?
    C18 C17 C16 C19 . . . . 0.5(5) ?
    N7 C43 C40 C41 . . . . -172.0(4) ?
    Se1 C43 C40 C41 . . . . 6.7(5) ?
    N7 C43 C40 C39 . . . . 8.1(6) ?
    Se1 C43 C40 C39 . . . . -173.2(3) ?
    C33 N6 C36 C35 . . . . -0.3(5) ?
    Zn1 N6 C36 C35 . . . . -173.8(3) ?
    C12 N1 C6 C9 . . . . -0.2(5) ?
    Zn1 N1 C6 C9 . . . . -175.3(3) ?
    C12 N1 C6 C5 . . . . -179.4(3) ?
    Zn1 N1 C6 C5 . . . . 5.5(4) ?
    N2 C5 C6 N1 . . . . -1.3(5) ?
    C4 C5 C6 N1 . . . . 178.2(3) ?
    N2 C5 C6 C9 . . . . 179.4(3) ?
    C4 C5 C6 C9 . . . . -1.1(5) ?
    C29 N5 C25 C26 . . . . -1.5(6) ?
    Zn1 N5 C25 C26 . . . . 167.0(3) ?
    C17 N3 C13 C14 . . . . -1.1(5) ?
    Zn1 N3 C13 C14 . . . . 176.2(3) ?
    C18 N4 C24 C23 . . . . 0.1(5) ?
    Zn1 N4 C24 C23 . . . . 177.9(3) ?
    N6 C33 C32 C34 . . . . 1.4(5) ?
    C29 C33 C32 C34 . . . . -178.4(3) ?
    N6 C33 C32 C31 . . . . -178.2(3) ?
    C29 C33 C32 C31 . . . . 2.0(5) ?
    C5 N2 C1 C2 . . . . 0.2(5) ?
    Zn1 N2 C1 C2 . . . . -175.9(3) ?
    N5 C29 C28 C27 . . . . 0.8(5) ?
    C33 C29 C28 C27 . . . . 179.5(3) ?
    N5 C29 C28 C30 . . . . -177.8(3) ?
    C33 C29 C28 C30 . . . . 0.9(5) ?
    C6 N1 C12 C11 . . . . -1.0(6) ?
    Zn1 N1 C12 C11 . . . . 173.4(3) ?
    C10 C11 C12 N1 . . . . 1.3(6) ?
    N3 C13 C14 C15 . . . . 0.3(6) ?
    C5 C4 C3 C2 . . . . -0.9(6) ?
    C7 C4 C3 C2 . . . . 179.9(4) ?
    C39 C40 C41 C42 . . . . -0.1(6) ?
    C43 C40 C41 C42 . . . . -180.0(4) ?
    C34 C32 C31 C30 . . . . -179.5(4) ?
    C33 C32 C31 C30 . . . . 0.1(6) ?
    N1 C6 C9 C10 . . . . 0.9(5) ?
    C5 C6 C9 C10 . . . . -179.9(3) ?
    N1 C6 C9 C8 . . . . -177.6(3) ?
    C5 C6 C9 C8 . . . . 1.6(5) ?
    C43 N7 C44 C45 . . . . 2.2(5) ?
    C43 N7 C44 C46 . . . . -179.1(3) ?
    C33 C32 C34 C35 . . . . -0.2(6) ?
    C31 C32 C34 C35 . . . . 179.5(4) ?
    C22 C21 C20 C19 . . . . 178.7(4) ?
    C18 C21 C20 C19 . . . . -0.7(5) ?
    C4 C3 C2 C1 . . . . 1.4(6) ?
    N2 C1 C2 C3 . . . . -1.1(6) ?
    N5 C25 C26 C27 . . . . 0.4(7) ?
    N7 C44 C45 Se1 . . . . -0.7(5) ?
    C46 C44 C45 Se1 . . . . -179.3(3) ?
    C43 Se1 C45 C44 . . . . -0.5(3) ?
    C45 C44 C46 O1 . . . . 159.8(5) ?
    N7 C44 C46 O1 . . . . -18.7(6) ?
    C45 C44 C46 O2 . . . . -19.6(7) ?
    N7 C44 C46 O2 . . . . 161.9(4) ?
    C32 C31 C30 C28 . . . . -1.7(6) ?
    C27 C28 C30 C31 . . . . -177.3(4) ?
    C29 C28 C30 C31 . . . . 1.2(6) ?
    C18 C21 C22 C23 . . . . -1.6(5) ?
    C20 C21 C22 C23 . . . . 179.0(4) ?
    C32 C34 C35 C36 . . . . -1.2(6) ?
    N6 C36 C35 C34 . . . . 1.5(6) ?
    C41 C40 C39 C38 . . . . 0.3(6) ?
    C43 C40 C39 C38 . . . . -179.8(4) ?
    C21 C22 C23 C24 . . . . 0.2(6) ?
    N4 C24 C23 C22 . . . . 0.6(6) ?
    C40 C41 C42 C37 . . . . -0.6(6) ?
    C13 C14 C15 C16 . . . . 0.9(6) ?
    C17 C16 C15 C14 . . . . -1.2(5) ?
    C19 C16 C15 C14 . . . . 178.4(4) ?
    C5 C4 C7 C8 . . . . 0.9(6) ?
    C3 C4 C7 C8 . . . . -179.9(4) ?
    C21 C20 C19 C16 . . . . -1.3(6) ?
    C17 C16 C19 C20 . . . . 1.4(5) ?
    C15 C16 C19 C20 . . . . -178.2(4) ?
    C12 C11 C10 C9 . . . . -0.5(6) ?
    C6 C9 C10 C11 . . . . -0.5(6) ?
    C8 C9 C10 C11 . . . . 178.0(4) ?
    C25 C26 C27 C28 . . . . 1.3(7) ?
    C29 C28 C27 C26 . . . . -1.8(6) ?
    C30 C28 C27 C26 . . . . 176.8(4) ?
    C4 C7 C8 C9 . . . . -0.4(7) ?
    C10 C9 C8 C7 . . . . -179.3(4) ?
    C6 C9 C8 C7 . . . . -0.9(6) ?
    C41 C42 C37 C38 . . . . 1.1(7) ?
    C40 C39 C38 C37 . . . . 0.2(7) ?
    C42 C37 C38 C39 . . . . -0.9(7) ?
loop_
    _geom_hbond_atom_site_label_D
    _geom_hbond_atom_site_label_H
    _geom_hbond_atom_site_label_A
    _geom_hbond_site_symmetry_A
    _geom_hbond_distance_DH
    _geom_hbond_distance_HA
    _geom_hbond_distance_DA
    _geom_hbond_angle_DHA
    O1W H1WA O2W 1_655 0.85 2.05 2.898(5) 179
    O1W H1WB O9W 2_756 0.85 1.98 2.830(6) 180
    O4W H4WA N7 2_756 0.85 2.22 3.044(5) 163
    O4W H4WA O1 2_756 0.85 2.40 2.921(7) 120
    O5W H5WA O6W 2_666 0.85 1.91 2.762(6) 178
    O6W H6WA Cl1 2_666 0.85 2.24 3.076(5) 168
    O7W H7WB Cl1 2_667 0.85 2.54 3.391(5) 179.
    O8W H8WB O7W 1_554 0.85 1.97 2.817(7) 180
    O2W H2WA O9W 1_456 0.85 1.96 2.806(5) 179
    O2W H2WB Cl1 1_455 0.85 2.28 3.129(3) 180
    O4W H4WB O1 . 0.85 1.98 2.809(6) 166
    O5W H5WB O3W . 0.85 2.07 2.915(6) 173
    O6W H6WB O2 . 0.85 2.05 2.892(6) 171
    O7W H7WA Cl1 . 0.85 2.24 3.006(5) 150
    O8W H8WA O2 . 0.85 1.97 2.819(5) 172
    O9W H9WA O8W . 0.85 2.05 2.864(8) 161
    O9W H9WB O10W . 0.85 2.18 3.030(8) 178
    O10W H10W O4W . 0.85 2.02 2.866(8) 173
    O10W H10E O2 . 0.85 2.08 2.925(6) 171
data_global
_journal_date_recd_electronic     2010-12-21
_journal_date_accepted     2011-01-06
_journal_name_full     'Acta Crystallographica, Section E'
_journal_year     2011
_journal_volume     67
_journal_issue      2
_journal_page_first     m186
_journal_page_last     m187
_journal_paper_category     QM
_journal_coeditor_code     HG2778
_publ_contact_author_name     'Guo-Liang Zhao'
_publ_contact_author_address
;
  College of Chemistry and Life Sciences,
  Zhejiang Normal University,
  Jinhua, Zhejiang 321004,
  People's Republic of China
  Zhejiang Normal University Xingzhi College,
  Jinhua, Zhejiang 321004,
  People's Republic of China
;
_publ_contact_author_email     'sky53@zjnu.cn'
_publ_contact_author_fax     '86-579-82282595'
_publ_contact_author_phone     '86-579-82283925'
_publ_section_title
;
Tris(1,10-phenanthroline-\k^2^<i>N</i>,<i>N</i>')zinc(II)
chloride 2-phenyl-4-selenazole-5-carboxylate decahydrate
;
loop_
    _publ_author_name
    _publ_author_address
    'Jin-Bei Shen'
;
  College of Chemistry and Life Science,
  Zhejiang Normal University,
  Jinhua 321004, Zhejiang,
  People's Republic of China
;
    'Xin Lv'
;
  College of Chemistry and Life Science,
  Zhejiang Normal University,
  Jinhua 321004, Zhejiang,
  People's Republic of China
;
    'Ji-Fei Chen'
;
  College of Chemistry and Life Science,
  Zhejiang Normal University,
  Jinhua 321004, Zhejiang,
  People's Republic of China
;
    'Yu-Feng Zhou'
;
  College of Chemistry and Life Science,
  Zhejiang Normal University,
  Jinhua 321004, Zhejiang,
  People's Republic of China
;
    'Guo-Liang Zhao'
;
  College of Chemistry and Life Sciences,
  Zhejiang Normal University,
  Jinhua, Zhejiang 321004,
  People's Republic of China
  and
  Zhejiang Normal University Xingzhi College,
  Jinhua, Zhejiang 321004,
  People's Republic of China
;
