# Supplementary material for: Tris(1,10-phenanthroline-κ2 N,N′)zinc(II) chloride 2-phenyl-4-selenazole-5-car­box­yl­ate decahydrate
Source: Acta Crystallogr Sect E Struct Rep Online. 2011 Jan 15;67(Pt 2):m186–7. doi: 10.1107/S1600536811000729 (PMC3051608; doi:10.1107/S1600536811000729)
Supplement: Supplementary file 2 [file e-67-0m186-Isup2.hkl]

# 
# h,k,l, Fc-squared, Fo-squared, sigma(Fo-squared) and status flag 
# 
data_I
_shelx_title ' a in P-1' 
_shelx_refln_list_code          4 
_shelx_F_calc_maximum      284.31 
_exptl_crystal_F_000      1104.00 
_reflns_d_resolution_high  0.8409 
 
loop_ 
 _symmetry_equiv_pos_as_xyz 
 'x, y, z' 
 '-x, -y, -z' 
 
_cell_length_a    12.4837 
_cell_length_b    13.8935 
_cell_length_c    15.8221 
_cell_angle_alpha  77.618 
_cell_angle_beta   89.642 
_cell_angle_gamma  63.375 
 
_shelx_F_squared_multiplier     1.000 
 
loop_ 
 _refln_index_h 
 _refln_index_k 
 _refln_index_l 
 _refln_F_squared_calc 
 _refln_F_squared_meas 
 _refln_F_squared_sigma 
 _refln_observed_status 
   2   0   0      156.80      214.73     10.62 o 
   3   0   0    45810.57    53047.79    634.85 o 
   4   0   0     3332.77     3607.30     46.77 o 
   5   0   0     6281.70     6005.81     76.27 o 
   6   0   0       10.58        7.74      4.82 o 
   7   0   0     2086.92     1916.87     29.74 o 
   8   0   0     4406.39     4303.74     64.64 o 
   9   0   0      818.89      773.93     20.98 o 
  10   0   0       49.70       24.24     11.67 o 
  11   0   0      144.79      205.39     24.50 o 
  12   0   0        2.67       21.37     14.53 o 
  13   0   0       91.60       96.15     18.18 o 
 -12   1   0      377.13      373.82     23.70 o 
 -11   1   0       64.47       44.53     14.16 o 
 -10   1   0       30.95       25.52     12.29 o 
  -9   1   0       90.85       77.03     10.60 o 
  -8   1   0       47.46       76.00     11.38 o 
  -7   1   0     1728.24     1814.62     28.86 o 
  -6   1   0      928.15     1113.30     21.09 o 
  -5   1   0     2154.11     2137.50     30.70 o 
  -4   1   0    25201.14    27826.01    335.41 o 
  -3   1   0    10768.90    12198.65    147.98 o 
  -2   1   0     8013.91     9378.49    206.10 o 
  -1   1   0     1811.39     1740.45     54.04 o 
   1   1   0    31101.02    28544.60    593.97 o 
   2   1   0        9.69       76.96     13.53 o 
   3   1   0     3629.13     3427.04     39.62 o 
   4   1   0     3717.17     3345.18     39.52 o 
   5   1   0     2144.94     2265.79     28.45 o 
   7   1   0      771.43      784.79     16.13 o 
   8   1   0      468.21      456.57     14.83 o 
   9   1   0     1459.98     1387.91     28.03 o 
  10   1   0      205.04      221.80     18.88 o 
  11   1   0       85.13       70.42     13.62 o 
  12   1   0      395.47      399.85     22.81 o 
  13   1   0      257.99      269.39     20.81 o 
 -12   2   0        5.91        0.00     15.97 o 
 -11   2   0      271.82      308.45     20.20 o 
 -10   2   0      141.39      170.45     16.19 o 
  -9   2   0      219.87      210.25     15.87 o 
  -8   2   0      707.29      780.84     20.24 o 
  -7   2   0      885.99      876.72     23.46 o 
  -6   2   0       74.52       95.27     12.56 o 
  -5   2   0      244.35      365.33     10.83 o 
  -4   2   0      215.40      154.78     17.08 o 
  -3   2   0     5708.40     6299.64     80.10 o 
  -2   2   0     4941.32     4654.50     58.10 o 
  -1   2   0      270.11      407.38     15.04 o 
   0   2   0      544.33      582.47     15.24 o 
   1   2   0     3745.91     3542.31    107.84 o 
   2   2   0     9207.04     9104.36    192.82 o 
   3   2   0       11.70       26.65      3.48 o 
   4   2   0      615.77      383.42     11.70 o 
   5   2   0     5414.77     5551.46     64.41 o 
   6   2   0      582.04      509.19     19.84 o 
   7   2   0        6.40        8.30      3.51 o 
   8   2   0      373.96      430.37      9.37 o 
   9   2   0      892.88      925.25     24.63 o 
  10   2   0      176.83      176.05     12.76 o 
  11   2   0        1.83        0.00     11.52 o 
  12   2   0      158.03      139.58     22.42 o 
  13   2   0       92.71       86.43     16.55 o 
 -11   3   0      159.75      195.44     23.23 o 
 -10   3   0       45.05       18.08     13.80 o 
  -9   3   0      343.06      357.01     18.76 o 
  -8   3   0        4.67        0.00     10.08 o 
  -7   3   0     1443.75     1402.29     27.37 o 
  -6   3   0      127.11      142.38      9.79 o 
  -5   3   0     1223.13     1238.50     21.79 o 
  -4   3   0     4080.32     4109.33     50.75 o 
  -3   3   0     9448.20     8653.51    100.67 o 
  -2   3   0     5858.50     5972.79     81.03 o 
  -1   3   0      413.53      319.66     10.94 o 
   0   3   0     3959.38     4303.78     93.16 o 
   1   3   0       68.06       56.33     31.33 o 
   2   3   0     2167.69     2137.43     84.88 o 
   3   3   0     7187.82     7096.42    109.12 o 
   4   3   0     4007.71     3751.26     51.52 o 
   5   3   0     7530.34     7361.82     84.37 o 
   6   3   0        0.13        4.46      3.84 o 
   7   3   0      501.70      494.23     20.40 o 
   8   3   0     1290.54     1382.08     22.86 o 
   9   3   0     1532.79     1372.79     23.36 o 
  10   3   0     3018.26     2849.57     44.97 o 
  11   3   0      483.57      443.19     20.05 o 
  12   3   0       79.12       78.26     14.37 o 
  13   3   0      670.03      726.35     29.76 o 
  14   3   0        0.89        0.00     18.62 o 
 -11   4   0      484.33      568.63     26.73 o 
 -10   4   0      146.91      178.71     17.98 o 
  -9   4   0       13.46        0.00     12.68 o 
  -8   4   0      786.66      710.03     24.07 o 
  -7   4   0      436.68      492.91     15.02 o 
  -6   4   0      262.81      331.76     11.18 o 
  -5   4   0       93.59      113.46      6.84 o 
  -4   4   0      221.36      277.43     15.50 o 
  -3   4   0     3314.55     3338.20     45.40 o 
  -2   4   0     2565.29     2745.92     39.98 o 
  -1   4   0       19.66       86.07     10.03 o 
   0   4   0      586.91      679.76     17.83 o 
   1   4   0     9230.69    10524.67    152.58 o 
   2   4   0     6386.78     6458.06    115.04 o 
   4   4   0     6112.87     6665.04     82.39 o 
   5   4   0     4124.29     4265.62     50.19 o 
   6   4   0     6776.08     6688.22     72.30 o 
   7   4   0      264.16      244.54     10.05 o 
   8   4   0      306.25      341.09     10.88 o 
   9   4   0     1327.71     1285.37     22.79 o 
  10   4   0      707.83      699.35     18.06 o 
  11   4   0       45.34       59.76      8.97 o 
  12   4   0      739.37      724.45     25.80 o 
  13   4   0        0.56        0.00     13.51 o 
  14   4   0      306.49      296.11     21.82 o 
 -10   5   0       19.35       17.33     15.85 o 
  -9   5   0       26.98       24.21     14.89 o 
  -8   5   0       30.16       32.59     13.20 o 
  -7   5   0      797.96      856.53     25.42 o 
  -6   5   0     1140.72     1085.29     20.58 o 
  -5   5   0      202.39      228.87      9.80 o 
  -4   5   0     1242.42     1181.58     18.23 o 
  -3   5   0     2687.13     2387.41     33.28 o 
  -2   5   0      213.17      195.00      8.40 o 
  -1   5   0      677.16      729.86     19.02 o 
   0   5   0       32.61       11.79      6.85 o 
   1   5   0      173.18      128.97      9.09 o 
   2   5   0     3284.72     2548.07     49.11 o 
   3   5   0     2167.65     2044.09     40.71 o 
   4   5   0       16.63       26.34      8.07 o 
   5   5   0      235.69      381.28      8.68 o 
   6   5   0      838.26     1082.96     18.40 o 
   7   5   0     3325.45     3295.62     41.37 o 
   8   5   0       11.91       28.94      6.12 o 
   9   5   0       30.31       25.49      7.46 o 
  10   5   0      555.17      535.15     16.24 o 
  11   5   0      313.09      369.60     18.14 o 
  12   5   0       96.00      109.14     10.83 o 
  13   5   0      374.27      354.68     23.14 o 
  14   5   0        1.67        3.90     15.69 o 
  -9   6   0        2.69       13.85     15.38 o 
  -8   6   0      280.64      263.17     18.33 o 
  -7   6   0      545.31      560.33     21.39 o 
  -6   6   0      260.09      281.15     12.08 o 
  -5   6   0      101.65       93.81      8.61 o 
  -4   6   0      876.41      835.49     16.62 o 
  -3   6   0     1190.59     1197.28     20.51 o 
  -2   6   0     1516.49     1662.30     24.88 o 
  -1   6   0       63.76       94.65      9.10 o 
   0   6   0     3248.45     3424.16     56.38 o 
   1   6   0     4976.15     4709.83     62.86 o 
   2   6   0       48.73       83.47      7.17 o 
   3   6   0      203.64      164.54      7.30 o 
   4   6   0       12.98       19.32     11.09 o 
   5   6   0     2270.09     2121.23     26.13 o 
   7   6   0     2146.31     2159.58     29.09 o 
   8   6   0      126.30      132.93      8.07 o 
   9   6   0      590.59      520.61     14.58 o 
  10   6   0      466.14      480.68     28.73 o 
  11   6   0       14.13       10.28      9.80 o 
  12   6   0       26.79       22.14      9.16 o 
  13   6   0        6.08        4.60      9.96 o 
  14   6   0      143.06      163.03     13.21 o 
  -8   7   0      115.21       99.59     37.09 o 
  -7   7   0      200.98      279.33     21.14 o 
  -6   7   0     1028.21     1089.06     61.61 o 
  -5   7   0        3.27        5.18      8.06 o 
  -4   7   0      804.27      793.95     17.11 o 
  -3   7   0     3182.11     3384.10     46.31 o 
  -2   7   0       58.82       67.57      6.71 o 
  -1   7   0     2094.03     1896.76     40.34 o 
   0   7   0        0.16       12.17      6.62 o 
   1   7   0     2328.97     2574.65     51.41 o 
   2   7   0     7268.68     6827.70    267.44 o 
   3   7   0      495.62      439.09     23.47 o 
   4   7   0      366.09      472.73     20.19 o 
   5   7   0      760.49      777.93     22.08 o 
   6   7   0      471.31      503.90     12.27 o 
   7   7   0       11.02       17.29      5.16 o 
   8   7   0       39.33       48.59      6.38 o 
   9   7   0      181.13      211.66      9.96 o 
  10   7   0      685.61      641.31     23.36 o 
  11   7   0      103.93       88.64      9.51 o 
  12   7   0       63.20       66.62      9.85 o 
  13   7   0      294.13      275.55     16.05 o 
  14   7   0      118.43      109.14     12.92 o 
  -8   8   0       44.11       74.10     55.29 o 
  -7   8   0      631.93      650.49     39.22 o 
  -6   8   0        2.11        0.00     18.04 o 
  -5   8   0      764.21      761.78     26.91 o 
  -4   8   0       49.51       47.97     14.60 o 
  -3   8   0     1836.64     1909.16     47.85 o 
  -2   8   0     6729.10     6524.83    126.75 o 
  -1   8   0       23.82       44.17     13.06 o 
   0   8   0      353.97      412.41     20.35 o 
   1   8   0      931.53      857.93     23.17 o 
   2   8   0      105.09      150.23     23.40 o 
   3   8   0      613.15      634.74     15.47 o 
   4   8   0        8.64       22.38     12.51 o 
   5   8   0        5.44        8.26      5.90 o 
   6   8   0     4110.66     4314.00     57.16 o 
   7   8   0      185.80      168.65     12.17 o 
   8   8   0      325.19      324.00     12.75 o 
   9   8   0      598.01      602.20     15.90 o 
  10   8   0      453.30      413.87     13.52 o 
  11   8   0      256.08      265.13     12.33 o 
  12   8   0      108.63      151.55     11.52 o 
  13   8   0       38.97       23.94     10.19 o 
  14   8   0      169.98      167.69     14.25 o 
  -7   9   0       81.37       90.68     55.62 o 
  -6   9   0      656.22      709.52     52.90 o 
  -5   9   0       75.31       51.75     33.94 o 
  -4   9   0        8.66        0.00     16.06 o 
  -3   9   0       69.64       78.85     17.42 o 
  -2   9   0       49.35      107.29     32.15 o 
  -1   9   0      703.22      627.93     27.51 o 
   0   9   0      170.23      195.07     12.19 o 
   1   9   0       44.62       68.47     12.33 o 
   2   9   0     1528.02     1468.61     49.89 o 
   3   9   0     1676.07     1613.39     37.42 o 
   4   9   0      892.22      908.96     26.17 o 
   5   9   0      583.31      568.21     20.72 o 
   6   9   0     1558.12     1514.61     27.30 o 
   7   9   0      500.58      425.44     14.00 o 
   8   9   0       84.98      111.07      9.82 o 
   9   9   0      808.06      819.70     20.79 o 
  10   9   0      487.52      491.83     20.06 o 
  11   9   0      478.49      506.97     21.60 o 
  12   9   0      224.89      244.65     15.14 o 
  13   9   0        2.36       10.50     11.62 o 
  14   9   0      162.81      167.74     16.80 o 
  -6  10   0        1.65        0.00     36.67 o 
  -5  10   0      533.80      568.13     95.15 o 
  -4  10   0      131.70      117.24     25.10 o 
  -3  10   0       50.31       24.03     22.78 o 
  -2  10   0      827.09      853.68     34.81 o 
  -1  10   0      153.67      182.56     48.41 o 
   0  10   0      633.93      602.16     25.83 o 
   1  10   0       77.58       79.00     30.58 o 
   2  10   0      113.99      157.52     23.28 o 
   3  10   0      412.21      410.57     16.89 o 
   4  10   0      579.41      602.27     21.71 o 
   5  10   0       34.34       52.63     11.18 o 
   6  10   0      934.59      863.61     27.72 o 
   7  10   0      943.19      902.96     29.17 o 
   8  10   0      260.80      340.37     18.29 o 
   9  10   0       20.53       27.71     11.91 o 
  10  10   0     1157.41     1024.15     24.86 o 
  11  10   0       60.38       84.73     13.90 o 
  12  10   0      236.66      263.96     18.16 o 
  13  10   0      280.48      264.67     19.41 o 
  14  10   0       16.82       24.84     15.32 o 
  -5  11   0      268.32      184.08     44.21 o 
  -4  11   0       93.61       63.01     38.21 o 
  -3  11   0        5.21        0.00     24.60 o 
  -2  11   0      608.87      650.51     45.59 o 
  -1  11   0       59.60       11.07     25.50 o 
   0  11   0      257.18      240.10     16.43 o 
   1  11   0      124.98      167.17     26.86 o 
   2  11   0      465.32      586.78     36.41 o 
   3  11   0     1730.96     1686.98     38.19 o 
   4  11   0      535.26      485.16     28.63 o 
   5  11   0       30.85       31.49     11.46 o 
   6  11   0     1147.48     1175.90     45.13 o 
   7  11   0      541.20      563.65     24.55 o 
   8  11   0      256.77      296.92     19.69 o 
   9  11   0      304.28      310.20     18.05 o 
  10  11   0      213.67      274.57     17.64 o 
  11  11   0      743.02      865.56     29.59 o 
  12  11   0       75.92       68.91     17.54 o 
  13  11   0       63.71       44.98     18.11 o 
  14  11   0       92.04       86.37     28.50 o 
  -3  12   0        0.11        0.00     56.45 o 
  -2  12   0       96.36       73.97     31.57 o 
  -1  12   0      979.35     1010.11     37.60 o 
   0  12   0       29.65       29.49     17.49 o 
   1  12   0       10.88       20.03     25.28 o 
   2  12   0       85.13      114.28     27.16 o 
   3  12   0      281.18      222.80     29.99 o 
   4  12   0      292.42      336.38     22.11 o 
   5  12   0        3.30       19.61     14.72 o 
   6  12   0       39.38       65.26     14.55 o 
   7  12   0      118.16       92.06     15.52 o 
   8  12   0      186.02      166.20     25.69 o 
   9  12   0        9.73        0.00     40.99 o 
  10  12   0        5.77        6.67     16.71 o 
  11  12   0       29.36       26.84     14.10 o 
  12  12   0       38.09       53.20     20.38 o 
  13  12   0       46.71        0.00     18.83 o 
  -2  13   0       33.73       23.93     19.41 o 
  -1  13   0       23.73       23.85     24.67 o 
   0  13   0      245.03      326.64     38.52 o 
   1  13   0        8.47        0.00     33.32 o 
   2  13   0        5.77       26.21     27.29 o 
   3  13   0      309.25      325.65     35.90 o 
   4  13   0       64.97       79.20     27.05 o 
   5  13   0       45.11       51.05     12.70 o 
   6  13   0      369.11      390.08     22.17 o 
   7  13   0       36.42       36.76     14.45 o 
   8  13   0        5.26        7.73     17.30 o 
   9  13   0       37.04       28.09     17.02 o 
  10  13   0        0.35        2.36     18.19 o 
  11  13   0       49.07       63.92     21.10 o 
  12  13   0        5.78        1.44     15.85 o 
  13  13   0        2.04        0.00     25.69 o 
   0  14   0       43.46       27.45     33.73 o 
   1  14   0      116.39      134.68     66.93 o 
   2  14   0      137.52      158.40     58.10 o 
   3  14   0        5.74        0.00     28.18 o 
   4  14   0      187.53      194.48     33.89 o 
   5  14   0        2.19        4.41     11.92 o 
   6  14   0        0.08        0.00     13.03 o 
   7  14   0      403.30      397.90     23.02 o 
   8  14   0       45.48       62.83     17.46 o 
   9  14   0        4.34       12.24     16.99 o 
  10  14   0       11.26        0.00     17.92 o 
  11  14   0       18.34        0.00     18.87 o 
  12  14   0      178.34      228.88     27.77 o 
   2  15   0        5.31        0.00     35.35 o 
   3  15   0      207.41      181.37     37.53 o 
   4  15   0       89.30       82.79     33.49 o 
   5  15   0      107.70       91.75     34.26 o 
   6  15   0        7.17        1.67     12.02 o 
   7  15   0       86.08      106.96     23.10 o 
   8  15   0      576.31      611.27     30.13 o 
   9  15   0        1.21        0.00     17.69 o 
  10  15   0      126.58      145.36     23.85 o 
  11  15   0       73.92       88.27     22.48 o 
   6  16   0       25.57        0.00     33.69 o 
   7  16   0        6.82       26.98     15.29 o 
   8  16   0      170.86      157.51     20.42 o 
 -10 -15   1        7.73        0.00     19.95 o 
  -9 -15   1       28.89       72.02     24.62 o 
  -8 -15   1        0.87        0.00     18.34 o 
  -7 -15   1      393.02      441.12     32.20 o 
  -6 -15   1       67.23       40.21     11.58 o 
  -5 -15   1       22.97       20.59     37.84 o 
  -4 -15   1       54.50       76.63     35.48 o 
  -3 -15   1       12.76        0.00     32.73 o 
  -2 -15   1      178.66      196.13     59.26 o 
 -12 -14   1       11.01       31.13     22.10 o 
 -11 -14   1      223.28      266.90     35.35 o 
 -10 -14   1       38.84       65.23     20.35 o 
  -9 -14   1        3.51        0.90     17.67 o 
  -8 -14   1        5.76        0.00     15.75 o 
  -7 -14   1        0.84        0.00     20.57 o 
  -6 -14   1      247.08      224.86     44.58 o 
  -5 -14   1       42.29       28.90     16.64 o 
  -4 -14   1       78.01       64.42     30.90 o 
  -3 -14   1      534.00      566.47     45.03 o 
  -2 -14   1        5.96       18.17     31.33 o 
  -1 -14   1       87.56      102.05     35.40 o 
   0 -14   1       62.73       24.87     35.89 o 
 -13 -13   1        1.08        0.00     15.93 o 
 -12 -13   1        3.25        0.00     15.28 o 
 -11 -13   1       46.71       71.91     33.53 o 
 -10 -13   1      109.83      102.56     31.08 o 
  -9 -13   1       75.88       81.33     18.84 o 
  -8 -13   1      208.80      194.13     20.03 o 
  -7 -13   1      491.86      499.09     25.35 o 
  -6 -13   1        1.50       18.80     13.13 o 
  -5 -13   1      326.39      339.04     23.86 o 
  -4 -13   1       19.14       33.47     27.27 o 
  -3 -13   1      111.39      106.94     30.30 o 
  -2 -13   1      794.60      809.60     59.60 o 
  -1 -13   1       36.54       17.88     30.53 o 
   0 -13   1        0.06       13.87     36.01 o 
   1 -13   1       90.77       87.54     41.94 o 
   2 -13   1      143.82      149.61     22.29 o 
 -13 -12   1        1.04       31.86     20.60 o 
 -12 -12   1       33.62       43.32     15.61 o 
 -11 -12   1      198.41      229.96     18.45 o 
 -10 -12   1       14.26       33.64     17.75 o 
  -9 -12   1      380.69      325.10     27.31 o 
  -8 -12   1       44.55       35.28     14.57 o 
  -7 -12   1      513.30      553.66     25.66 o 
  -6 -12   1     1820.70     1838.61     45.99 o 
  -5 -12   1       25.61       66.12     29.93 o 
  -4 -12   1        0.99        4.96     12.82 o 
  -3 -12   1      250.53      326.40     44.39 o 
  -2 -12   1       23.50        6.11     24.79 o 
  -1 -12   1      274.21      236.95     32.77 o 
   0 -12   1        1.58        5.58     34.07 o 
   1 -12   1       65.22       79.02     15.72 o 
   2 -12   1      292.13      394.73     41.08 o 
   3 -12   1      213.48      291.43     40.62 o 
 -14 -11   1        0.25        6.88     16.10 o 
 -13 -11   1       42.70       39.78     17.98 o 
 -12 -11   1        1.59       11.55     16.19 o 
 -11 -11   1       21.10       10.43     13.09 o 
 -10 -11   1      594.82      567.95     27.76 o 
  -9 -11   1        1.88        3.38     15.01 o 
  -8 -11   1      500.26      542.85     32.21 o 
  -7 -11   1       30.10        4.93     12.03 o 
  -6 -11   1       30.50       17.53     14.23 o 
  -5 -11   1      583.90      564.86     28.03 o 
  -4 -11   1        8.32        0.00     10.68 o 
  -3 -11   1       21.95       26.81     22.64 o 
  -2 -11   1      674.11      676.70     49.36 o 
  -1 -11   1       45.68       22.99     27.10 o 
   0 -11   1      315.89      235.74     31.15 o 
   1 -11   1      327.43      311.29     34.47 o 
   2 -11   1        5.41       39.46     21.38 o 
   3 -11   1       35.00       15.27     21.54 o 
   4 -11   1        3.34        0.00     56.36 o 
 -14 -10   1      485.71      501.34     37.56 o 
 -13 -10   1       11.60       29.59     14.98 o 
 -12 -10   1      219.95      166.37     16.33 o 
 -11 -10   1      328.04      394.70     17.20 o 
 -10 -10   1       73.22       73.70     10.97 o 
  -9 -10   1     1238.41     1194.20     28.22 o 
  -8 -10   1       32.55       31.97     10.34 o 
  -7 -10   1      274.64      279.04     23.69 o 
  -6 -10   1     1544.01     1551.36     39.24 o 
  -5 -10   1      517.39      550.95     22.02 o 
  -4 -10   1      264.02      266.31     15.72 o 
  -3 -10   1     1086.93     1021.20     27.21 o 
  -2 -10   1       67.84       82.43     22.55 o 
  -1 -10   1      106.78      149.53     39.50 o 
   0 -10   1       52.09       18.47     11.34 o 
   1 -10   1      608.70      655.71     36.38 o 
   2 -10   1      929.25     1035.91     37.23 o 
   3 -10   1      350.02      323.84     26.12 o 
   4 -10   1       34.86       25.73     18.36 o 
   5 -10   1       43.68       14.91     36.05 o 
 -14  -9   1       19.65       24.86     14.13 o 
 -13  -9   1      421.34      380.28     18.15 o 
 -12  -9   1        2.30        0.00     10.91 o 
 -11  -9   1       55.40       99.25     15.68 o 
 -10  -9   1      664.94      623.28     25.68 o 
  -9  -9   1     1010.11     1015.51     23.83 o 
  -8  -9   1      286.38      316.46     15.76 o 
  -7  -9   1      521.33      512.40     17.18 o 
  -6  -9   1      780.41      711.97     20.28 o 
  -5  -9   1     2559.50     2606.18     55.67 o 
  -4  -9   1      440.49      392.32     17.47 o 
  -3  -9   1      551.64      564.05     27.02 o 
  -2  -9   1     3240.17     3283.18     89.09 o 
  -1  -9   1     1530.72     1507.39    102.41 o 
   0  -9   1        1.42        1.18      7.86 o 
   1  -9   1      119.89      150.95     18.10 o 
   2  -9   1      185.19      165.30     24.28 o 
   3  -9   1      626.53      609.39     28.59 o 
   4  -9   1      333.74      381.95     23.13 o 
   5  -9   1       28.49       28.81     22.59 o 
   6  -9   1      181.62      228.06     40.53 o 
 -14  -8   1      230.25      249.46     22.12 o 
 -13  -8   1      288.11      272.43     20.37 o 
 -12  -8   1      301.41      294.35     13.72 o 
 -11  -8   1       45.05       47.86      9.18 o 
 -10  -8   1      415.98      366.09     15.04 o 
  -9  -8   1     2274.82     2211.92     34.13 o 
  -8  -8   1      243.20      322.10     11.48 o 
  -7  -8   1       20.99       37.78      6.79 o 
  -6  -8   1     1047.87     1028.62     20.95 o 
  -5  -8   1     2401.37     2292.11     36.15 o 
  -4  -8   1      155.78      166.66      9.06 o 
  -3  -8   1      237.20      391.32     24.83 o 
  -2  -8   1     1248.28     1165.72     19.14 o 
  -1  -8   1     1623.14     1661.71     32.97 o 
   0  -8   1     1150.46     1127.86     33.01 o 
   1  -8   1        1.56       13.03     12.45 o 
   2  -8   1       20.74       35.58     13.86 o 
   3  -8   1     1147.44     1040.10     34.00 o 
   4  -8   1       87.55      103.22     16.20 o 
   5  -8   1       70.25       75.11     16.59 o 
   6  -8   1      235.20      313.60     39.48 o 
   7  -8   1       25.76       39.79     48.74 o 
 -14  -7   1       19.16       28.01     11.70 o 
 -13  -7   1      318.62      314.89     15.60 o 
 -12  -7   1       91.28      107.27     10.20 o 
 -11  -7   1      110.40      130.96     10.10 o 
 -10  -7   1      205.26      208.52     12.50 o 
  -9  -7   1     1005.99     1073.64     18.78 o 
  -8  -7   1       92.69       79.17      6.27 o 
  -7  -7   1        1.57        0.00      4.47 o 
  -6  -7   1       94.88       80.56      5.97 o 
  -5  -7   1       63.55      140.92     12.57 o 
  -4  -7   1     4784.76     4522.08     71.83 o 
  -3  -7   1      265.62      340.55     11.25 o 
  -2  -7   1     3369.65     3925.95     54.41 o 
  -1  -7   1     3828.91     3455.23     57.92 o 
   0  -7   1        7.78       41.27      7.66 o 
   1  -7   1     1209.62     1255.01     22.84 o 
   2  -7   1     1309.15     1240.03     23.61 o 
   3  -7   1        4.44       11.84      7.01 o 
   4  -7   1      923.49     1003.05     19.48 o 
   5  -7   1       35.43       46.44      8.82 o 
   6  -7   1        3.54        0.00     10.10 o 
   7  -7   1      454.55      506.57     25.84 o 
   8  -7   1       60.05       53.88     18.10 o 
 -14  -6   1       58.39       56.46     11.23 o 
 -13  -6   1      215.40      230.87     13.71 o 
 -12  -6   1       62.74       66.85     10.37 o 
 -11  -6   1      229.03      204.88     11.37 o 
 -10  -6   1      156.32      147.19      9.28 o 
  -9  -6   1      563.38      570.07     13.65 o 
  -8  -6   1      450.73      380.58      9.81 o 
  -7  -6   1      142.63      220.03      7.31 o 
  -6  -6   1     2625.47     2569.45     30.25 o 
  -5  -6   1     2403.88     2130.36     31.01 o 
  -4  -6   1      289.02      299.52      9.42 o 
  -3  -6   1       81.02      177.65     20.33 o 
  -2  -6   1     3357.70     3211.50     51.31 o 
  -1  -6   1      878.69      851.68     18.93 o 
   0  -6   1     4253.49     3990.73     65.12 o 
   1  -6   1     1126.89     1225.93     25.68 o 
   2  -6   1       10.56       51.46     12.27 o 
   3  -6   1     4968.51     5008.05     74.40 o 
   4  -6   1     1671.84     1719.05     26.34 o 
   5  -6   1      101.87      121.81      9.13 o 
   6  -6   1      280.20      393.79     17.99 o 
   7  -6   1       57.97       63.80     12.75 o 
   8  -6   1     1188.01     1231.91     36.72 o 
   9  -6   1      199.06      221.19     19.56 o 
 -14  -5   1       51.56       59.96     16.12 o 
 -13  -5   1      347.56      373.05     14.96 o 
 -12  -5   1      443.48      479.79     18.35 o 
 -11  -5   1      570.09      605.94     17.63 o 
 -10  -5   1      815.07      767.37     19.03 o 
  -9  -5   1      547.63      508.28     13.88 o 
  -8  -5   1       75.92      105.74      6.13 o 
  -7  -5   1     2890.80     3051.85     35.37 o 
  -6  -5   1     1380.12     1279.78     17.77 o 
  -5  -5   1      365.60      350.57      9.66 o 
  -4  -5   1     9238.17     8855.91    110.14 o 
  -3  -5   1     4355.79     3861.59     60.74 o 
  -2  -5   1        8.98        3.25      5.13 o 
  -1  -5   1     8579.61     8752.34     97.16 o 
   0  -5   1      626.53      691.72     16.04 o 
   1  -5   1     1058.26      973.36     20.96 o 
   2  -5   1      343.76      459.59     14.53 o 
   3  -5   1      211.28      247.50     17.06 o 
   4  -5   1     2760.18     2745.07     41.47 o 
   5  -5   1      933.43      891.08     19.65 o 
   6  -5   1       91.95      120.49     12.80 o 
   7  -5   1      219.58      219.55     12.23 o 
   8  -5   1      361.16      380.07     19.49 o 
   9  -5   1       87.08       75.95     17.36 o 
  10  -5   1       32.57       34.98     16.03 o 
 -14  -4   1       30.88       13.44     18.85 o 
 -13  -4   1      313.61      378.37     21.46 o 
 -12  -4   1        5.89        0.84      7.84 o 
 -11  -4   1      701.01      685.62     18.59 o 
 -10  -4   1       71.61       56.62      7.16 o 
  -9  -4   1      333.86      355.00     10.71 o 
  -8  -4   1     4105.80     3910.62     48.23 o 
  -7  -4   1      335.12      350.50     17.78 o 
  -6  -4   1      603.71      586.91     12.35 o 
  -5  -4   1     5493.06     4893.84     56.55 o 
  -4  -4   1       29.71        4.58      3.86 o 
  -3  -4   1       23.02       47.48      7.68 o 
  -1  -4   1      355.29      274.34      8.08 o 
   0  -4   1    14225.19    12544.80    188.90 o 
   1  -4   1     3011.05     3027.35     49.56 o 
   2  -4   1     2761.84     2207.83     38.34 o 
   3  -4   1     5494.76     6068.70     88.22 o 
   4  -4   1     1018.12      856.55     16.00 o 
   5  -4   1       40.94       26.98      7.07 o 
   6  -4   1       52.01       43.06      8.54 o 
   7  -4   1       43.08       61.07     10.27 o 
   8  -4   1      710.39      769.33     34.34 o 
   9  -4   1     1121.87     1103.36     30.78 o 
  10  -4   1       33.13       59.66     15.49 o 
 -14  -3   1        4.66        0.00     17.68 o 
 -13  -3   1       19.44       37.07     15.74 o 
 -12  -3   1      934.84      906.53     41.41 o 
 -11  -3   1        3.52       23.41     12.44 o 
 -10  -3   1       20.23       28.78      6.28 o 
  -9  -3   1      575.67      553.66     12.75 o 
  -8  -3   1      499.34      568.22     15.09 o 
  -7  -3   1     3635.65     4083.86     49.78 o 
  -6  -3   1     2805.87     2966.77     37.09 o 
  -5  -3   1     1629.77     1423.54     21.14 o 
  -4  -3   1     6649.82     6824.12     92.97 o 
  -3  -3   1     5378.70     6223.33    107.91 o 
  -2  -3   1      302.52      303.42     35.97 o 
  -1  -3   1     4209.35     5163.57     88.49 o 
   0  -3   1      285.11      220.03      9.38 o 
   1  -3   1      109.52       83.66     11.56 o 
   2  -3   1     2480.32     2522.52     42.00 o 
   3  -3   1     2355.89     1772.60     26.80 o 
   4  -3   1    10474.00    11171.88    140.59 o 
   5  -3   1     1094.64     1068.36     21.01 o 
   6  -3   1      150.59      167.23     10.85 o 
   7  -3   1      496.30      509.82     19.13 o 
   8  -3   1      485.31      529.23     20.74 o 
   9  -3   1      192.14      164.37     20.13 o 
  10  -3   1      544.94      554.69     23.44 o 
  11  -3   1       32.39        0.00     17.85 o 
 -13  -2   1      235.54      207.74     19.37 o 
 -12  -2   1       45.88       40.61     14.17 o 
 -11  -2   1     1157.74     1230.07     31.96 o 
 -10  -2   1      181.96      196.24     13.65 o 
  -9  -2   1      194.69      150.14      7.04 o 
  -8  -2   1     3475.38     3487.87     40.77 o 
  -7  -2   1     1668.59     1281.33     19.12 o 
  -6  -2   1      173.90      183.44     14.28 o 
  -5  -2   1     5008.16     4738.99     55.50 o 
  -4  -2   1     4554.80     4601.18     53.35 o 
  -3  -2   1      178.22      100.43      8.52 o 
  -2  -2   1     2034.88     1605.87     39.67 o 
   0  -2   1    24506.53    22313.44    462.84 o 
   1  -2   1     8464.13     7894.95    166.98 o 
   2  -2   1      711.63      725.03     31.18 o 
   3  -2   1     1790.59     1909.75     30.57 o 
   4  -2   1     1459.21     2078.80     30.40 o 
   5  -2   1      668.44      613.59     14.01 o 
   6  -2   1     1415.73     1223.83     22.10 o 
   7  -2   1       36.71       32.87      9.24 o 
   8  -2   1      738.13      738.63     24.04 o 
   9  -2   1     1389.85     1368.62     39.77 o 
  10  -2   1       19.89       15.73     13.13 o 
  11  -2   1        1.21        0.00     13.90 o 
  12  -2   1      123.48       81.51     17.97 o 
 -13  -1   1       23.65        8.00     16.32 o 
 -12  -1   1      434.22      510.57     23.48 o 
 -11  -1   1      290.28      281.94     21.42 o 
 -10  -1   1       29.23       21.10     11.93 o 
  -9  -1   1      911.05      955.38     20.05 o 
  -8  -1   1     1425.19     1265.83     20.76 o 
  -7  -1   1      667.35      710.98     11.70 o 
  -6  -1   1     1472.53     1863.26     22.58 o 
  -5  -1   1     1586.60     1768.63     23.07 o 
  -4  -1   1       58.04       73.11      7.87 o 
  -3  -1   1    27171.35    27913.76    332.20 o 
  -1  -1   1       41.03      107.05      9.86 o 
   0  -1   1    14646.30    13417.59    278.98 o 
   1  -1   1     3833.92     5270.66    158.06 o 
   2  -1   1       50.99       64.56      5.88 o 
   3  -1   1      508.30      691.62     17.92 o 
   4  -1   1     2038.48     1770.46     28.92 o 
   5  -1   1     5693.26     5623.80     72.20 o 
   6  -1   1     1119.39     1003.23     17.42 o 
   7  -1   1       35.05       69.12      9.59 o 
   8  -1   1      355.90      378.74     14.82 o 
   9  -1   1      286.46      263.80     22.25 o 
  10  -1   1      733.88      740.80     38.20 o 
  11  -1   1       16.36       28.06     14.06 o 
  12  -1   1      223.01      265.55     20.45 o 
 -13   0   1       19.42       19.51     16.94 o 
 -12   0   1       44.30       24.50     14.84 o 
 -11   0   1      464.66      463.54     21.56 o 
 -10   0   1     1811.12     1800.18     39.55 o 
  -9   0   1     1530.92     1358.88     27.96 o 
  -8   0   1     1195.90     1118.02     21.51 o 
  -7   0   1     8076.90     8222.24     95.25 o 
  -6   0   1      355.95      561.38     28.46 o 
  -5   0   1      183.78      209.31     11.81 o 
  -4   0   1    11806.94    13632.64    151.87 o 
  -3   0   1    21282.21    25903.92    286.18 o 
  -2   0   1     7380.20     7080.54    128.28 o 
   1   0   1    16182.29    19100.21    324.53 o 
   2   0   1     3038.43     2269.91     36.98 o 
   3   0   1        0.85       42.88     15.70 o 
   4   0   1      529.24      850.54     34.05 o 
   5   0   1        1.31        6.05      6.32 o 
   6   0   1     1054.60     1044.90     20.25 o 
   7   0   1       22.18       20.73      6.37 o 
   8   0   1      520.96      470.43     15.68 o 
   9   0   1     1074.14     1103.85     25.28 o 
  10   0   1        5.43       12.18     14.14 o 
  11   0   1       90.28       93.29     18.32 o 
  12   0   1       70.14       50.61     15.41 o 
  13   0   1        0.20        0.00     15.94 o 
 -12   1   1       93.85      152.87     18.55 o 
 -11   1   1      901.84      838.67     28.49 o 
 -10   1   1       38.09       30.13     13.60 o 
  -9   1   1      740.18      754.52     24.06 o 
  -8   1   1     1302.10     1139.27     21.56 o 
  -7   1   1       75.19       93.95      6.84 o 
  -6   1   1    10075.96    10780.80    116.17 o 
  -5   1   1     7538.14     9705.59    104.28 o 
  -4   1   1      707.08      813.71     15.60 o 
  -3   1   1    47452.82    46949.79    561.34 o 
  -2   1   1     9926.40    11912.05    200.48 o 
  -1   1   1      645.96      876.59     16.17 o 
   0   1   1     3958.09     4353.93    130.05 o 
   2   1   1     2377.33     2065.09     34.14 o 
   4   1   1     5374.68     5632.60     64.68 o 
   5   1   1    13790.86    13794.96    143.36 o 
   6   1   1     1392.68     1426.01     22.95 o 
   7   1   1     1707.16     1535.75     25.21 o 
   8   1   1       53.44       75.48      8.65 o 
   9   1   1       14.39       11.18      8.57 o 
  10   1   1     2520.09     2453.08     48.51 o 
  11   1   1        6.13       17.84     15.26 o 
  12   1   1       26.28       34.26     14.35 o 
  13   1   1      189.44      239.19     20.57 o 
 -12   2   1        5.98        0.00     16.31 o 
 -11   2   1       10.39       14.73     14.68 o 
 -10   2   1      672.20      717.39     34.63 o 
  -9   2   1      395.50      364.59     18.38 o 
  -8   2   1      363.02      376.38     16.87 o 
  -7   2   1     1342.62     1499.16     25.22 o 
  -6   2   1      420.81      395.40     11.19 o 
  -5   2   1     1295.91     1460.93     21.33 o 
  -4   2   1     3976.41     4501.92     53.97 o 
  -3   2   1      152.79      176.96      7.61 o 
  -2   2   1     1583.77     1904.75     28.96 o 
  -1   2   1      965.18      919.40     21.83 o 
   0   2   1     3378.93     3290.50     99.63 o 
   1   2   1    18480.85    17734.24    369.18 o 
   2   2   1     1499.10     1175.73     21.75 o 
   3   2   1      123.39       87.77      4.85 o 
   4   2   1       21.89       25.50      4.29 o 
   5   2   1      431.07      404.19     13.05 o 
   6   2   1     5415.07     5261.94     61.94 o 
   7   2   1     1357.53     1249.61     17.11 o 
   8   2   1       92.22      117.32      9.23 o 
   9   2   1      200.22      222.41     12.21 o 
  10   2   1     3335.82     3302.58     60.15 o 
  11   2   1       14.44        0.00     14.25 o 
  12   2   1        5.34        0.87     16.44 o 
  13   2   1        2.31        0.00     14.21 o 
 -11   3   1      353.54      403.29     22.92 o 
 -10   3   1       10.62       23.40     14.44 o 
  -9   3   1      134.30      164.89     15.36 o 
  -8   3   1        4.21        6.93     10.50 o 
  -7   3   1      150.28      189.00     11.96 o 
  -6   3   1     3642.67     3502.53     42.04 o 
  -5   3   1     2497.22     2621.02     32.10 o 
  -4   3   1     1171.63     1229.44     17.14 o 
  -3   3   1    10137.96    10373.97    110.26 o 
  -2   3   1     1019.02     1174.46     18.81 o 
  -1   3   1      300.28      277.26      9.76 o 
   0   3   1     3791.27     2897.77     60.88 o 
   1   3   1     3681.77     3412.72     71.73 o 
   2   3   1     2703.75     2245.88     51.43 o 
   3   3   1     3292.03     3180.53    140.33 o 
   4   3   1      291.42      416.69     19.52 o 
   6   3   1     3014.04     3745.91     45.68 o 
   7   3   1     1102.98     1084.71     17.42 o 
   8   3   1      295.07      323.72     29.53 o 
   9   3   1      113.28      124.80      9.58 o 
  10   3   1      198.74      197.18     14.56 o 
  11   3   1     2109.84     1980.52     42.78 o 
  12   3   1       12.03       14.03     16.24 o 
  13   3   1        1.56        0.00     14.05 o 
  14   3   1       64.36       53.46     17.11 o 
 -11   4   1      175.77      159.66     19.48 o 
 -10   4   1      694.27      713.17     27.24 o 
  -9   4   1        6.03        0.00     13.21 o 
  -8   4   1      360.72      356.97     17.87 o 
  -7   4   1      526.36      559.54     20.03 o 
  -6   4   1      534.31      514.45     12.64 o 
  -5   4   1        5.10       38.47      7.27 o 
  -4   4   1      830.33     1061.78     16.10 o 
  -3   4   1      703.24      738.21     20.47 o 
  -2   4   1     4470.88     4826.54     59.96 o 
  -1   4   1     2466.50     2102.86     42.26 o 
   0   4   1     4475.60     4588.64    153.59 o 
   1   4   1    12148.96    11273.74    199.54 o 
   2   4   1    21180.56    20656.00    598.40 o 
   3   4   1     1205.36     1002.13     21.63 o 
   4   4   1       91.00      120.50     10.50 o 
   5   4   1      350.20      415.52      8.26 o 
   6   4   1     4793.77     4279.09     51.66 o 
   7   4   1     2292.46     2177.75     29.56 o 
   8   4   1       65.51       88.69      7.02 o 
   9   4   1      191.31      195.59      9.25 o 
  10   4   1        9.26        7.69      7.29 o 
  11   4   1       18.25       14.15      8.17 o 
  12   4   1      518.56      572.25     28.36 o 
  13   4   1        1.01        0.00     13.90 o 
  14   4   1       34.65       40.95     16.79 o 
 -10   5   1       23.08       28.54     16.07 o 
  -9   5   1      646.39      696.25     26.26 o 
  -8   5   1       26.10        0.00     12.24 o 
  -7   5   1       12.15        0.00     10.61 o 
  -6   5   1     2452.30     2488.15     38.42 o 
  -5   5   1      351.75      397.04     10.95 o 
  -4   5   1     1082.83     1231.90     18.49 o 
  -3   5   1     1090.43     1189.44     19.29 o 
  -2   5   1      268.61      255.74      7.91 o 
  -1   5   1      585.55      484.80     17.01 o 
   0   5   1       34.72       45.67     22.50 o 
   1   5   1      537.21      415.70     12.60 o 
   2   5   1     1943.86     1697.89     39.85 o 
   3   5   1      140.52      209.75     17.32 o 
   4   5   1     1429.23     1183.72     19.24 o 
   5   5   1      261.16      261.93     11.77 o 
   6   5   1       11.90       41.60      6.03 o 
   7   5   1        9.25       12.64      8.80 o 
   8   5   1      811.63      791.36     20.22 o 
   9   5   1     1135.24     1125.61     23.83 o 
  10   5   1      617.39      624.76     21.44 o 
  11   5   1      499.82      467.96     16.12 o 
  12   5   1      524.34      483.60     22.41 o 
  13   5   1        0.50        0.00     17.38 o 
  14   5   1      355.54      343.19     22.52 o 
  -9   6   1      423.16      500.28     23.94 o 
  -8   6   1        7.16        3.02     13.38 o 
  -7   6   1      344.81      354.50     18.28 o 
  -6   6   1      191.83      238.84     14.11 o 
  -5   6   1      297.44      359.47     13.45 o 
  -4   6   1     1358.42     1231.01     20.71 o 
  -3   6   1       13.30       33.52      6.00 o 
  -2   6   1     3038.89     2934.02     39.14 o 
  -1   6   1     5785.11     5795.22     79.79 o 
   0   6   1      774.59     1005.86     69.42 o 
   1   6   1      152.34      129.21      8.92 o 
   2   6   1      232.06      302.60     17.95 o 
   4   6   1     5274.65     4862.64     61.49 o 
   5   6   1       62.70       69.09      8.24 o 
   6   6   1     1981.04     1895.53     27.53 o 
   7   6   1     4422.68     4122.31     50.47 o 
   8   6   1       36.50       47.65      8.72 o 
   9   6   1      100.26      101.84      8.55 o 
  10   6   1      562.69      541.56     20.74 o 
  11   6   1        4.92       16.04      9.13 o 
  12   6   1      195.99      249.96     18.81 o 
  13   6   1        2.29        0.00     11.04 o 
  14   6   1        1.99       19.96      9.07 o 
  -9   7   1      133.48       95.16     28.67 o 
  -8   7   1      198.56      212.74     29.25 o 
  -7   7   1       99.97      127.74     24.38 o 
  -6   7   1      680.70      697.70     25.22 o 
  -5   7   1     1062.96     1037.67     24.96 o 
  -4   7   1      267.78      299.27     12.91 o 
  -3   7   1     1012.01     1032.96     20.62 o 
  -2   7   1     1004.10     1001.82     21.30 o 
  -1   7   1      697.74      677.39     13.47 o 
   0   7   1      218.07      291.29     13.62 o 
   1   7   1      152.03      142.35     10.95 o 
   2   7   1      130.27      185.97     58.52 o 
   3   7   1     2755.21     2337.53     47.79 o 
   4   7   1     2765.15     2808.86     41.05 o 
   5   7   1      640.78      574.02     12.64 o 
   6   7   1     1097.85      954.80     17.69 o 
   7   7   1      321.50      400.82     11.99 o 
   8   7   1      951.05      906.98     18.46 o 
   9   7   1        2.14        8.38      7.89 o 
  10   7   1       64.26       58.88     12.14 o 
  11   7   1      571.89      629.94     19.17 o 
  12   7   1      204.66      219.20     13.97 o 
  13   7   1       48.00       47.97     11.69 o 
  14   7   1      121.91      129.26     13.36 o 
  -8   8   1        5.72        0.00     25.07 o 
  -7   8   1       55.90       64.85     23.93 o 
  -6   8   1      358.47      311.83     28.04 o 
  -5   8   1      378.41      437.76     34.84 o 
  -4   8   1      209.41      168.74     13.22 o 
  -3   8   1      847.35      839.77     23.79 o 
  -2   8   1      208.66      228.46     13.37 o 
  -1   8   1     1385.47     1338.95     46.82 o 
   0   8   1        2.62        1.63      6.97 o 
   1   8   1       63.61       58.07      8.65 o 
   2   8   1     1875.55     1985.89     34.35 o 
   3   8   1       38.93      149.72     18.36 o 
   4   8   1     4143.52     3899.72     62.97 o 
   5   8   1        5.55       31.68     15.51 o 
   6   8   1        0.52       11.26      6.11 o 
   7   8   1     1748.75     1753.20     25.34 o 
   8   8   1       98.20      102.68      8.24 o 
   9   8   1      608.59      623.81     15.81 o 
  10   8   1      361.05      359.28     16.72 o 
  11   8   1       38.19       46.40     11.65 o 
  12   8   1      217.38      212.32     15.54 o 
  13   8   1       55.35       45.61     11.65 o 
  14   8   1       13.29        7.28     11.55 o 
  -7   9   1        6.39        0.00     48.16 o 
  -6   9   1       62.64       63.47     35.20 o 
  -5   9   1     1389.91     1413.76     66.81 o 
  -4   9   1      234.88      224.97     24.76 o 
  -3   9   1        1.44        2.26     15.36 o 
  -2   9   1     3665.38     3724.51     79.70 o 
  -1   9   1       94.51       85.00     31.25 o 
   0   9   1     1717.25     1699.51     38.06 o 
   1   9   1      180.85      202.73     13.14 o 
   2   9   1      600.33      618.07     15.31 o 
   3   9   1     2886.01     2971.02     60.28 o 
   4   9   1       97.66       64.87      9.75 o 
   5   9   1     1057.76     1007.84     28.36 o 
   6   9   1       21.15       34.84      7.28 o 
   7   9   1      115.79      131.34      9.38 o 
   8   9   1     1619.17     1610.39     37.27 o 
   9   9   1      151.49      164.31     10.00 o 
  10   9   1      125.16      107.65      9.71 o 
  11   9   1      377.09      412.82     16.58 o 
  12   9   1      147.90      126.69     13.61 o 
  13   9   1      439.24      485.23     19.74 o 
  14   9   1        0.15       15.20     12.56 o 
  -6  10   1       35.34       45.63     39.20 o 
  -5  10   1        0.20        0.00     34.08 o 
  -4  10   1      585.11      543.53     66.39 o 
  -3  10   1     1669.23     1697.29     63.57 o 
  -2  10   1      150.26      154.83     27.51 o 
  -1  10   1     1850.75     2026.16     82.51 o 
   0  10   1      594.29      563.76     34.47 o 
   1  10   1      533.50      458.00     19.66 o 
   2  10   1       26.21       19.21     29.80 o 
   3  10   1      615.35      688.01     21.82 o 
   4  10   1     1686.35     1606.35     38.82 o 
   5  10   1      349.83      336.00     18.14 o 
   6  10   1      372.20      456.16     34.34 o 
   7  10   1     1874.07     1836.22     37.12 o 
   8  10   1     1137.46     1147.89     27.66 o 
   9  10   1      453.01      463.88     23.67 o 
  10  10   1      107.67      126.87     12.39 o 
  11  10   1      370.58      333.90     18.33 o 
  12  10   1       99.79      130.25     22.57 o 
  13  10   1      170.30      166.35     31.13 o 
  14  10   1       64.91       50.66     15.71 o 
  -5  11   1      178.60      196.17     44.81 o 
  -4  11   1       70.45       23.90     74.10 o 
  -3  11   1        4.02        0.00     49.73 o 
  -2  11   1      209.27      230.54     32.11 o 
  -1  11   1      350.72      360.52     19.91 o 
   0  11   1      652.66      610.73     23.65 o 
   1  11   1      520.59      616.80     33.18 o 
   2  11   1       73.68      112.52     24.72 o 
   3  11   1      913.38      970.21     27.36 o 
   4  11   1      377.83      342.88     17.81 o 
   5  11   1      781.93      773.02     27.88 o 
   6  11   1      112.35      120.13     14.45 o 
   7  11   1      468.92      419.02     21.59 o 
   8  11   1      761.66      765.21     28.37 o 
   9  11   1     1117.43     1008.48     29.88 o 
  10  11   1      218.30      204.90     16.48 o 
  11  11   1      116.17       75.87     14.23 o 
  12  11   1      170.31      159.21     21.43 o 
  13  11   1      158.48      183.57     22.87 o 
  14  11   1       39.19       46.95     19.30 o 
  -3  12   1       95.27        0.00     57.44 o 
  -2  12   1       94.60      142.51     32.90 o 
  -1  12   1      303.42      365.40     29.55 o 
   0  12   1      495.23      577.37     25.23 o 
   1  12   1      567.48      497.48     38.33 o 
   2  12   1      199.28      216.43     29.36 o 
   3  12   1      124.13      174.28     31.37 o 
   4  12   1      434.16      462.14     23.83 o 
   5  12   1      450.43      461.27     21.96 o 
   6  12   1      121.31      125.36     17.34 o 
   7  12   1        0.98        0.00     15.28 o 
   8  12   1      149.25      139.93     16.92 o 
   9  12   1      313.21      323.23     30.17 o 
  10  12   1      629.89      647.25     26.56 o 
  11  12   1       46.24       37.06     14.57 o 
  12  12   1       13.16       57.14     19.65 o 
  13  12   1       60.54       72.34     21.34 o 
  -2  13   1       28.37        3.97     29.13 o 
  -1  13   1       14.94        0.00     15.30 o 
   0  13   1      237.90      226.36     21.12 o 
   1  13   1       93.11      118.28     31.01 o 
   2  13   1       23.77       12.49     26.89 o 
   3  13   1       20.48       39.47     27.17 o 
   4  13   1       63.91       57.19     12.80 o 
   5  13   1        7.18        2.44     15.17 o 
   6  13   1       66.24       95.20     15.37 o 
   7  13   1       28.52       25.46     20.06 o 
   8  13   1      181.13      156.26     18.99 o 
   9  13   1       10.59       19.24     17.38 o 
  10  13   1       23.11       43.97     18.87 o 
  11  13   1       76.18       99.99     21.84 o 
  12  13   1       96.15       86.48     17.24 o 
  13  13   1       31.63        3.74     21.36 o 
   0  14   1      197.41      256.33     38.76 o 
   1  14   1      135.20       90.73     32.77 o 
   2  14   1       91.69      134.35     33.57 o 
   3  14   1       10.37        9.70     28.68 o 
   4  14   1       29.57       18.23     29.16 o 
   5  14   1      131.50      149.65     13.95 o 
   6  14   1       12.14        0.00     13.37 o 
   7  14   1        1.46        0.00     14.90 o 
   8  14   1       16.73       17.59     20.82 o 
   9  14   1      178.83      146.31     21.74 o 
  10  14   1       27.73       37.80     20.14 o 
  11  14   1        4.06        0.00     19.33 o 
  12  14   1        6.96        2.93     23.33 o 
   2  15   1       22.19        1.35     32.05 o 
   3  15   1        3.36        0.00     31.65 o 
   4  15   1        6.22        0.00     41.57 o 
   5  15   1        7.05       14.29     32.86 o 
   6  15   1      117.15      122.18     24.77 o 
   7  15   1       13.62       25.80     15.55 o 
   8  15   1        4.77       43.90     28.86 o 
   9  15   1      165.70      169.90     22.20 o 
  10  15   1        0.29        6.87     19.39 o 
  11  15   1      159.20      152.06     25.97 o 
   5  16   1      148.79      122.08     36.32 o 
   6  16   1        2.58        4.71      9.62 o 
   7  16   1      248.50      294.47     33.02 o 
   8  16   1       70.80       61.65     18.55 o 
   9  16   1       29.12       32.20     19.67 o 
 -10 -15   2       94.93       73.44     22.18 o 
  -9 -15   2       46.92       25.98     21.09 o 
  -8 -15   2        1.70        0.00     17.94 o 
  -7 -15   2       19.92        0.00     14.10 o 
  -6 -15   2       34.19       32.13     18.40 o 
  -5 -15   2       66.45       51.32     34.93 o 
  -4 -15   2        9.46        0.00     49.36 o 
  -3 -15   2       14.99       37.78     34.70 o 
 -11 -14   2       53.82       73.16     30.21 o 
 -10 -14   2      140.50      196.29     38.04 o 
  -9 -14   2      146.76      204.67     45.30 o 
  -8 -14   2        0.22       16.63     15.98 o 
  -7 -14   2      119.66      122.89     17.17 o 
  -6 -14   2       96.09      128.82     11.52 o 
  -5 -14   2      180.91      282.43     37.65 o 
  -4 -14   2      186.12      204.87     36.22 o 
  -3 -14   2       15.11       43.39     39.58 o 
  -2 -14   2      196.81      166.40     36.74 o 
  -1 -14   2       49.90       29.69     34.66 o 
 -12 -13   2       54.59       28.31     21.60 o 
 -11 -13   2      145.29      166.13     24.12 o 
 -10 -13   2      176.67      181.33     23.05 o 
  -9 -13   2      241.50      259.07     24.43 o 
  -8 -13   2      490.25      454.93     25.38 o 
  -7 -13   2       33.32       68.40     33.02 o 
  -6 -13   2      677.74      695.05     28.24 o 
  -5 -13   2       32.79        7.30     10.42 o 
  -4 -13   2      130.49      157.57     73.02 o 
  -3 -13   2       78.70       97.72     30.76 o 
  -2 -13   2        0.94        0.00     29.77 o 
  -1 -13   2      426.44      452.37     42.35 o 
   0 -13   2        0.54        0.00     37.92 o 
   1 -13   2        2.81       13.74     33.53 o 
 -13 -12   2       90.81       82.59     21.98 o 
 -12 -12   2        9.81        1.99     17.52 o 
 -11 -12   2       38.80       28.47     14.08 o 
 -10 -12   2      433.44      432.66     28.47 o 
  -9 -12   2       32.28       56.26     22.17 o 
  -8 -12   2      144.13      143.11     18.23 o 
  -7 -12   2      223.53      263.57     24.25 o 
  -6 -12   2       11.47        6.28     13.26 o 
  -5 -12   2      631.98      606.46     25.00 o 
  -4 -12   2       17.36        8.29     10.39 o 
  -3 -12   2       69.61       27.53     27.00 o 
  -2 -12   2      274.76      241.47     53.34 o 
  -1 -12   2       34.55        0.00     27.06 o 
   0 -12   2      234.33      201.63     34.95 o 
   1 -12   2      265.62      246.25     40.86 o 
   2 -12   2      510.48      473.00     33.59 o 
   3 -12   2       86.29       71.76     32.77 o 
 -14 -11   2      161.25      186.66     22.19 o 
 -13 -11   2        1.36        9.26     16.47 o 
 -12 -11   2      115.90      119.41     35.14 o 
 -11 -11   2       64.44       26.52     13.66 o 
 -10 -11   2        1.38        0.00     11.69 o 
  -9 -11   2      395.61      432.79     26.13 o 
  -8 -11   2        2.70        3.17     14.71 o 
  -7 -11   2      179.84      194.12     17.34 o 
  -6 -11   2     1075.51     1059.69     32.44 o 
  -5 -11   2       51.54       58.11     12.39 o 
  -4 -11   2      571.94      642.40     17.71 o 
  -3 -11   2        0.26       12.01     22.88 o 
  -2 -11   2      185.59      144.95     27.19 o 
  -1 -11   2      769.44      795.49     44.37 o 
   0 -11   2       20.42       12.12     38.54 o 
   1 -11   2      581.21      585.19     32.42 o 
   2 -11   2      600.82      625.55     33.65 o 
   3 -11   2      215.89      186.40     25.58 o 
   4 -11   2      255.18      244.89     28.90 o 
 -14 -10   2        4.34        0.00     17.90 o 
 -13 -10   2      283.92      287.73     38.70 o 
 -12 -10   2       11.21       12.28     13.73 o 
 -11 -10   2      103.95       90.32     12.56 o 
 -10 -10   2      755.74      778.18     22.44 o 
  -9 -10   2      300.58      336.82     24.02 o 
  -8 -10   2      635.48      651.35     24.28 o 
  -7 -10   2      150.28      122.17     14.72 o 
  -6 -10   2       37.93       29.46     11.65 o 
  -5 -10   2     1503.84     1456.27     84.90 o 
  -4 -10   2       76.55       66.47     10.94 o 
  -3 -10   2      748.14      748.51     21.73 o 
  -2 -10   2      827.51      789.13     43.14 o 
  -1 -10   2      108.17       91.13     24.94 o 
   0 -10   2      629.24      666.04     33.47 o 
   1 -10   2       10.72        2.91     17.31 o 
   2 -10   2      158.46      140.56     23.44 o 
   3 -10   2     1399.33     1467.83     45.81 o 
   4 -10   2       17.67       28.96     20.72 o 
   5 -10   2       45.92       63.36     31.63 o 
 -14  -9   2       72.91       94.76     17.77 o 
 -13  -9   2        7.86       22.79     31.02 o 
 -12  -9   2      588.01      642.75     24.60 o 
 -11  -9   2       90.22      114.51     14.41 o 
 -10  -9   2        0.96        0.00      9.58 o 
  -9  -9   2     2440.63     2446.69     42.13 o 
  -8  -9   2      204.31      208.48     12.04 o 
  -7  -9   2      879.56      891.55     22.25 o 
  -6  -9   2       30.06       24.12     11.41 o 
  -5  -9   2        0.20       12.06      9.56 o 
  -4  -9   2     2534.90     2431.32     79.67 o 
  -3  -9   2     1180.24     1122.81     31.44 o 
  -2  -9   2      215.88      305.50     26.72 o 
  -1  -9   2     2624.61     2475.09     57.98 o 
   0  -9   2     2027.66     1814.65     47.36 o 
   1  -9   2      226.07      244.95     20.66 o 
   2  -9   2       75.68       97.34     17.90 o 
   3  -9   2       42.63       34.60     17.70 o 
   4  -9   2      653.35      665.50     28.85 o 
   5  -9   2      301.72      292.54     26.01 o 
   6  -9   2       28.98        0.00     57.19 o 
 -14  -8   2        2.02       15.25     12.96 o 
 -13  -8   2      486.93      564.69     19.80 o 
 -12  -8   2       25.22       28.77     10.90 o 
 -11  -8   2      216.02      216.70     16.90 o 
 -10  -8   2       73.90      102.84     11.13 o 
  -9  -8   2       87.34      126.55     10.31 o 
  -8  -8   2     1681.52     1617.74     41.34 o 
  -7  -8   2      926.98      915.38     21.75 o 
  -6  -8   2        4.71        0.00      6.53 o 
  -5  -8   2     2585.42     2524.45     39.34 o 
  -4  -8   2     2183.91     1918.95     37.47 o 
  -3  -8   2        1.79       13.83      5.98 o 
  -2  -8   2      162.28      184.25     16.49 o 
  -1  -8   2       32.14       23.91      8.23 o 
   0  -8   2      674.41      690.67     20.38 o 
   1  -8   2     1898.46     2027.11     40.10 o 
   2  -8   2        3.75        0.00     14.12 o 
   3  -8   2      234.57      231.65     20.14 o 
   4  -8   2      226.54      236.20     23.75 o 
   5  -8   2       37.86       23.88     16.37 o 
   6  -8   2       10.43        0.03     26.08 o 
 -14  -7   2        5.60       12.85     13.14 o 
 -13  -7   2       84.06       66.52     11.81 o 
 -12  -7   2      280.86      248.51     13.78 o 
 -11  -7   2       92.93      109.16      9.86 o 
 -10  -7   2      300.97      294.52     12.13 o 
  -9  -7   2      212.49      176.68      8.81 o 
  -8  -7   2      946.96      907.34     22.40 o 
  -7  -7   2     1231.01     1265.56     18.50 o 
  -6  -7   2      486.32      516.27     18.48 o 
  -5  -7   2     1055.87     1061.82     20.37 o 
  -4  -7   2      337.94      308.98     13.72 o 
  -3  -7   2      899.69      898.99     22.98 o 
  -2  -7   2      368.13      334.49     14.17 o 
  -1  -7   2        5.97       19.16      7.36 o 
   0  -7   2     1454.82     1404.73     29.22 o 
   1  -7   2       60.79       81.69     10.00 o 
   2  -7   2     1072.95     1069.47     26.21 o 
   3  -7   2      307.72      354.51     16.61 o 
   4  -7   2       45.82       60.04      8.53 o 
   5  -7   2      723.03      650.55     17.00 o 
   6  -7   2       20.76       17.42      9.86 o 
   7  -7   2       14.21       12.61     13.87 o 
   8  -7   2      752.49      805.99     37.40 o 
 -14  -6   2       23.36       30.37     12.04 o 
 -13  -6   2       98.85      117.99     12.22 o 
 -12  -6   2      356.01      410.22     16.25 o 
 -11  -6   2      172.52      179.02     10.69 o 
 -10  -6   2      571.44      540.46     14.97 o 
  -9  -6   2        4.90        0.00      6.01 o 
  -8  -6   2     1258.35     1284.42     18.97 o 
  -7  -6   2     4817.06     4479.67     50.01 o 
  -6  -6   2       76.80       77.14      5.26 o 
  -5  -6   2      838.14      809.33     17.18 o 
  -4  -6   2     4992.94     4929.39     68.56 o 
  -3  -6   2        3.33       35.48     12.30 o 
  -2  -6   2     4005.82     3951.69     56.14 o 
  -1  -6   2      282.54      292.96     11.56 o 
   0  -6   2     1506.37     1498.62     29.41 o 
   1  -6   2     6325.27     6002.61     95.98 o 
   2  -6   2      240.90      232.16     12.33 o 
   3  -6   2       94.11      113.04     12.99 o 
   4  -6   2      783.11      728.13     18.36 o 
   5  -6   2       21.78        9.66      8.83 o 
   6  -6   2      612.85      748.32     20.55 o 
   7  -6   2      108.36       95.09     11.46 o 
   8  -6   2        5.88        5.44     13.49 o 
   9  -6   2     1014.70      953.71     33.59 o 
 -14  -5   2        2.17        4.45      8.21 o 
 -13  -5   2       81.73       57.53     10.40 o 
 -12  -5   2      380.18      407.90     15.64 o 
 -11  -5   2       22.60       18.33      8.83 o 
 -10  -5   2      767.43      754.62     22.52 o 
  -9  -5   2        3.66        2.31      5.85 o 
  -8  -5   2     1858.56     1712.14     22.88 o 
  -7  -5   2      109.33      107.89     13.64 o 
  -6  -5   2      410.87      395.17      9.75 o 
  -5  -5   2      885.62      679.61     17.01 o 
  -4  -5   2       11.97       18.06      9.49 o 
  -3  -5   2    16114.00    15948.14    236.02 o 
  -2  -5   2       66.90       91.14     13.03 o 
  -1  -5   2        2.33       53.42     10.43 o 
   0  -5   2     2939.96     2980.94     49.96 o 
   1  -5   2       37.38       89.95     11.31 o 
   2  -5   2     2699.74     2755.35     81.69 o 
   3  -5   2      335.53      397.54     29.76 o 
   4  -5   2      700.64      678.04     18.96 o 
   5  -5   2     3111.61     2938.10     44.20 o 
   6  -5   2      765.64      755.73     19.71 o 
   7  -5   2        0.47        6.43     10.48 o 
   8  -5   2       44.68       61.79     13.63 o 
   9  -5   2      279.08      321.18     20.12 o 
  10  -5   2      233.04      216.71     21.83 o 
 -14  -4   2       23.63       35.13     15.58 o 
 -13  -4   2       19.16       13.99     13.69 o 
 -12  -4   2      333.43      343.61     13.95 o 
 -11  -4   2      216.95      269.20     16.96 o 
 -10  -4   2       26.39       31.16      9.47 o 
  -9  -4   2      169.09      140.37      7.67 o 
  -8  -4   2      108.99      162.86     15.42 o 
  -7  -4   2     5245.86     5420.18     58.71 o 
  -6  -4   2     1340.62     1764.40     21.93 o 
  -5  -4   2     1432.23     1497.62     22.32 o 
  -4  -4   2     1530.23     2051.80     31.18 o 
  -3  -4   2     2357.57     2386.71     36.15 o 
  -2  -4   2      224.78      197.11      6.86 o 
  -1  -4   2       45.39      126.04     25.36 o 
   0  -4   2      132.13       95.52      6.45 o 
   1  -4   2     1203.85     1012.15     24.12 o 
   2  -4   2     1607.63     1776.23     32.74 o 
   3  -4   2     2044.08     2087.08     35.13 o 
   4  -4   2      380.08      483.49     13.90 o 
   5  -4   2      197.28      190.31     10.27 o 
   6  -4   2      856.50      955.45     21.11 o 
   7  -4   2       67.31       60.79     10.80 o 
   8  -4   2       10.65       17.11     11.28 o 
   9  -4   2      282.83      318.17     19.08 o 
  10  -4   2      536.69      512.91     24.01 o 
 -14  -3   2       31.57       28.09     15.74 o 
 -13  -3   2       18.45       35.06     13.87 o 
 -12  -3   2      149.82      149.32     18.64 o 
 -11  -3   2     3117.12     2986.57     47.58 o 
 -10  -3   2      476.00      502.85     14.25 o 
  -9  -3   2      377.55      388.28     10.93 o 
  -8  -3   2     3072.52     2720.69     37.10 o 
  -7  -3   2      359.64      346.34      8.97 o 
  -6  -3   2     9370.09     9987.01    110.81 o 
  -5  -3   2     3042.62     3210.37     38.02 o 
  -4  -3   2        4.70       28.38      4.40 o 
  -3  -3   2     4240.60     3380.92     53.55 o 
  -2  -3   2     3181.51     2650.57     37.87 o 
  -1  -3   2     1009.42     1218.11     28.53 o 
   0  -3   2      142.60      229.28      8.03 o 
   1  -3   2     1603.45     1350.66     24.67 o 
   2  -3   2    16676.79    16685.37    250.08 o 
   3  -3   2     1092.54     1115.02     19.30 o 
   4  -3   2       23.37       14.24      6.42 o 
   5  -3   2     4491.79     4566.19     68.44 o 
   6  -3   2      981.15      912.72     21.58 o 
   7  -3   2       15.83        0.00      9.67 o 
   8  -3   2        0.71        0.00     10.77 o 
   9  -3   2       83.68       88.21     16.98 o 
  10  -3   2      272.11      283.00     19.31 o 
  11  -3   2      187.75      226.37     32.85 o 
 -13  -2   2      123.56       92.52     20.32 o 
 -12  -2   2      197.04      159.30     16.64 o 
 -11  -2   2       27.30       11.09     12.42 o 
 -10  -2   2     4132.81     4093.77     63.04 o 
  -9  -2   2      816.60      862.28     15.90 o 
  -8  -2   2      196.38      233.21      8.38 o 
  -7  -2   2      480.27      514.65     10.17 o 
  -6  -2   2      156.34      123.87      5.27 o 
  -5  -2   2      573.09      718.50     22.86 o 
  -4  -2   2      258.10      378.25     17.85 o 
  -2  -2   2     6894.23     7195.19    127.58 o 
  -1  -2   2     1758.05     2181.56     35.06 o 
   0  -2   2        7.36       42.18      9.01 o 
   1  -2   2     4729.89     4922.73     84.90 o 
   2  -2   2     3603.25     3724.31     61.38 o 
   3  -2   2      971.87     1103.59     20.14 o 
   4  -2   2       29.34       90.49     10.31 o 
   5  -2   2     3842.31     3527.88     48.99 o 
   6  -2   2      639.38      566.37     16.27 o 
   7  -2   2      890.66      866.12     29.97 o 
   8  -2   2        8.04       20.24     10.64 o 
   9  -2   2      885.97      855.93     26.99 o 
  10  -2   2     1187.40     1199.02     38.94 o 
  11  -2   2        8.53       10.74     14.43 o 
 -13  -1   2       25.52       28.80     16.19 o 
 -12  -1   2       52.60       50.02     14.93 o 
 -11  -1   2      783.08      748.84     45.64 o 
 -10  -1   2      161.58      137.91     19.72 o 
  -9  -1   2        1.52        5.81      8.12 o 
  -8  -1   2      289.96      304.17      9.96 o 
  -7  -1   2       40.89       98.13      9.50 o 
  -6  -1   2     4382.99     4048.00     44.98 o 
  -5  -1   2     4382.63     3624.74     40.05 o 
  -4  -1   2      320.67      337.37     13.90 o 
  -3  -1   2     8461.53     7008.60     84.06 o 
  -2  -1   2      708.50      923.22     21.33 o 
  -1  -1   2     1499.59     1691.84     37.74 o 
   0  -1   2      333.70      315.13     15.17 o 
   2  -1   2      670.90      612.89     12.95 o 
   3  -1   2     1396.00     1067.90     20.85 o 
   4  -1   2      533.45      669.83     14.58 o 
   5  -1   2     2559.06     2454.21     34.97 o 
   6  -1   2       41.77       70.23      6.49 o 
   7  -1   2      384.82      364.59     13.89 o 
   8  -1   2        0.92        1.82      9.08 o 
   9  -1   2       61.17       57.58     19.15 o 
  10  -1   2      670.08      667.42     29.74 o 
  11  -1   2      749.06      712.87     32.64 o 
  12  -1   2       74.37       68.73     18.68 o 
 -13   0   2        5.72        0.00     16.54 o 
 -12   0   2        0.05        0.00     14.08 o 
 -11   0   2      202.36      169.35     16.64 o 
 -10   0   2     1798.70     1736.27     38.66 o 
  -9   0   2     2322.32     2301.58     51.85 o 
  -8   0   2      120.24      165.82      9.32 o 
  -7   0   2     4529.57     4954.83     56.52 o 
  -6   0   2     2964.10     2686.72     32.27 o 
  -5   0   2     4441.21     6027.71     80.67 o 
  -4   0   2    16672.80    16532.11    170.10 o 
  -3   0   2      673.86      789.26     13.33 o 
  -2   0   2     5660.85     7008.76    105.14 o 
  -1   0   2     2880.28     2886.53     52.49 o 
   0   0   2      768.13      657.62     22.30 o 
   1   0   2     2607.39     2605.30     46.67 o 
   3   0   2     3847.02     4111.91     58.18 o 
   4   0   2      300.69      415.71     14.16 o 
   5   0   2     1313.71     1234.17     20.27 o 
   6   0   2        7.93       46.44      6.10 o 
   7   0   2     3672.57     3225.47     50.12 o 
   8   0   2       38.98       36.21      8.61 o 
   9   0   2        7.96       11.18     10.60 o 
  10   0   2      887.55      978.03     28.76 o 
  11   0   2       62.56       33.57     16.52 o 
  12   0   2      220.24      226.62     23.46 o 
 -12   1   2       10.24       13.01     15.57 o 
 -11   1   2       73.90       92.60     15.71 o 
 -10   1   2      347.21      386.38     19.50 o 
  -9   1   2     2528.49     2522.70     48.59 o 
  -8   1   2      211.61      215.13     10.27 o 
  -7   1   2     2047.76     2153.85     28.05 o 
  -6   1   2     7870.72     7633.46     83.53 o 
  -5   1   2     7704.60     9030.63     97.25 o 
  -4   1   2     7560.85     7944.20     85.29 o 
  -3   1   2    13047.03    14358.16    159.36 o 
  -2   1   2     1205.15     1648.39     23.51 o 
   0   1   2     4785.01     4237.62     73.85 o 
   1   1   2     2528.12     2226.93     49.96 o 
   2   1   2     1860.76     1793.90     26.11 o 
   3   1   2     2780.64     3217.12     41.46 o 
   4   1   2       31.74       31.93      5.77 o 
   5   1   2      531.62      657.51     13.27 o 
   6   1   2     3224.09     3896.07     52.40 o 
   7   1   2      145.47      143.53      9.08 o 
   8   1   2      170.94      203.46     11.40 o 
   9   1   2        5.53        6.28     10.02 o 
  10   1   2       77.81       82.65     13.38 o 
  11   1   2      309.87      313.94     27.11 o 
  12   1   2      195.87      166.43     21.03 o 
  13   1   2        3.26        0.00     15.12 o 
 -12   2   2      377.16      358.78     28.51 o 
 -11   2   2      291.58      250.06     19.69 o 
 -10   2   2      130.19      149.54     15.73 o 
  -9   2   2     2593.94     2546.69     53.25 o 
  -8   2   2      240.84      234.17     14.50 o 
  -7   2   2      375.70      301.26     11.52 o 
  -6   2   2     7259.63     6995.69     82.86 o 
  -5   2   2     1458.20     1791.32     30.79 o 
  -4   2   2     5758.32     6650.90     77.37 o 
  -2   2   2     8515.83     9319.94    113.31 o 
   0   2   2     1867.61     1986.84     43.43 o 
   1   2   2     3008.75     2452.37     53.95 o 
   2   2   2     9881.11     9041.85    140.18 o 
   3   2   2      797.76     1163.89     16.95 o 
   4   2   2    11408.70    10948.82    123.01 o 
   5   2   2       53.91       47.39      6.92 o 
   6   2   2       56.69       62.84      5.41 o 
   7   2   2     6078.99     5735.17     66.56 o 
   8   2   2      504.38      494.97     17.58 o 
   9   2   2      126.34      164.10     11.61 o 
  10   2   2      332.70      323.08     25.97 o 
  11   2   2     1125.82     1086.25     30.62 o 
  12   2   2      177.85      201.49     21.59 o 
  13   2   2      134.21      161.92     22.15 o 
 -11   3   2       15.63        0.00     15.31 o 
 -10   3   2     1133.41     1072.83     31.56 o 
  -9   3   2       11.31        8.00     12.18 o 
  -8   3   2       33.59       49.26     11.53 o 
  -7   3   2       49.75       64.79     15.14 o 
  -6   3   2      363.01      441.32     15.52 o 
  -5   3   2     1042.06     1009.08     15.55 o 
  -4   3   2       15.58       16.61      5.30 o 
  -3   3   2      162.54      149.83     14.31 o 
  -2   3   2     1744.99     1408.67     21.43 o 
  -1   3   2     1507.11     1517.58     49.98 o 
   1   3   2     1086.60      951.47     18.98 o 
   2   3   2       60.45       90.21      6.83 o 
   3   3   2     8002.68     7977.48     98.58 o 
   4   3   2      253.55      204.59      9.55 o 
   5   3   2      286.42      313.90     16.70 o 
   6   3   2     1551.28     1405.16     20.34 o 
   7   3   2      381.99      374.08     10.57 o 
   8   3   2      467.24      499.91     12.76 o 
   9   3   2      210.89      203.32     15.01 o 
  10   3   2      952.57      958.54     26.78 o 
  11   3   2      447.67      440.70     20.61 o 
  12   3   2      502.96      498.58     27.01 o 
  13   3   2        5.95        0.00     17.79 o 
  14   3   2        6.45        0.00     15.99 o 
 -11   4   2       72.52       79.76     17.84 o 
 -10   4   2      121.98      145.34     17.84 o 
  -9   4   2     2718.71     2713.49     53.47 o 
  -8   4   2      561.57      602.16     22.19 o 
  -7   4   2       38.75       21.98      9.89 o 
  -6   4   2      956.26      958.04     18.03 o 
  -5   4   2        0.01        5.35      4.79 o 
  -4   4   2     1003.37      783.42     14.77 o 
  -3   4   2      120.39      147.33     13.28 o 
  -2   4   2      217.19      198.07      7.17 o 
  -1   4   2      876.76      779.13     24.92 o 
   0   4   2      245.77      311.88      7.54 o 
   1   4   2      107.19       71.22      7.58 o 
   2   4   2      768.79      987.65     20.89 o 
   3   4   2       11.14        4.93      2.92 o 
   4   4   2     2373.52     2007.92     23.75 o 
   5   4   2      469.17      416.28      9.07 o 
   6   4   2      186.90      206.53     12.89 o 
   7   4   2     1233.39     1058.26     18.76 o 
   8   4   2     2029.65     1922.23     29.68 o 
   9   4   2     1475.40     1361.89     23.85 o 
  10   4   2      156.28      143.80      9.41 o 
  11   4   2     1252.21     1228.94     24.75 o 
  12   4   2      182.07      196.57     17.60 o 
  13   4   2       82.75       62.57     25.95 o 
  14   4   2       28.68       28.11     20.21 o 
 -10   5   2       69.05       82.05     17.23 o 
  -9   5   2        4.84       15.72     14.33 o 
  -8   5   2      679.13      657.15     24.69 o 
  -7   5   2       59.06       37.55     11.30 o 
  -6   5   2       52.42       67.13     10.32 o 
  -5   5   2      940.42      831.12     15.09 o 
  -4   5   2      568.31      592.96     12.01 o 
  -3   5   2      851.35      909.14     15.94 o 
  -2   5   2     1309.47     1277.67     19.33 o 
  -1   5   2      322.57      355.73     27.73 o 
   0   5   2     3770.85     3787.62     67.92 o 
   1   5   2       68.32      184.94     17.01 o 
   2   5   2     1174.06     1174.88     21.36 o 
   3   5   2     5212.73     4649.93     73.70 o 
   4   5   2     5598.32     5260.12     77.32 o 
   5   5   2       67.50       70.95      5.02 o 
   6   5   2        2.08        0.15      3.69 o 
   7   5   2     4921.51     5053.96     60.33 o 
   8   5   2      689.29      676.50     15.63 o 
   9   5   2      369.94      406.86     17.54 o 
  10   5   2      373.66      328.95     13.42 o 
  11   5   2     1623.96     1785.27     33.12 o 
  12   5   2     1470.66     1448.09     29.30 o 
  13   5   2        9.31       12.29     17.98 o 
  14   5   2       12.27       29.93     20.59 o 
  -9   6   2      495.88      494.55     23.81 o 
  -8   6   2      308.45      311.81     19.20 o 
  -7   6   2      137.65      153.79     13.88 o 
  -6   6   2      105.58       85.35     11.39 o 
  -5   6   2       15.16       21.31      7.96 o 
  -4   6   2     1697.39     1546.65     22.20 o 
  -3   6   2      848.59      910.98     16.80 o 
  -2   6   2        7.51       33.20      9.16 o 
  -1   6   2     3230.34     3255.85     50.15 o 
   0   6   2     4954.67     4768.01     85.32 o 
   1   6   2       48.38       87.51      7.47 o 
   2   6   2      174.63      203.84     11.34 o 
   3   6   2     3621.63     3750.69     61.51 o 
   4   6   2     2201.55     1984.36     27.75 o 
   5   6   2     1010.02     1011.25     16.85 o 
   6   6   2       42.40       31.50      4.86 o 
   7   6   2     5478.06     5507.02     65.31 o 
   8   6   2     4582.79     4818.72     62.52 o 
   9   6   2      282.54      372.43     21.50 o 
  10   6   2      155.31      170.29     11.13 o 
  11   6   2       72.49       66.00     11.17 o 
  12   6   2      330.14      330.83     14.98 o 
  13   6   2      495.82      501.63     18.00 o 
  14   6   2       17.02       21.59     19.60 o 
  -9   7   2        0.34        0.00     24.62 o 
  -8   7   2      376.88      472.75     35.76 o 
  -7   7   2      126.58      209.22     23.55 o 
  -6   7   2        3.10       18.72     17.05 o 
  -5   7   2      814.50      895.56     29.59 o 
  -4   7   2      988.39     1083.40     21.75 o 
  -3   7   2       40.40       22.30      7.40 o 
  -2   7   2       34.52       34.69      5.86 o 
  -1   7   2      457.10      467.88     11.59 o 
   0   7   2       10.03       57.27      7.28 o 
   1   7   2     9390.27     9280.41    120.84 o 
   2   7   2     2187.13     2302.51     38.76 o 
   3   7   2      299.48      259.75     32.73 o 
   4   7   2     5736.37     5451.41     87.54 o 
   5   7   2       49.88       63.10      5.59 o 
   6   7   2     1538.33     1590.62     22.47 o 
   7   7   2       31.42       58.55      5.61 o 
   8   7   2      363.37      414.39     11.74 o 
   9   7   2     1387.02     1409.15     27.32 o 
  10   7   2        0.69        7.10     10.03 o 
  11   7   2       13.77        0.00      9.30 o 
  12   7   2      306.05      332.81     15.53 o 
  13   7   2       15.88       22.46     10.97 o 
  14   7   2       66.85       83.33     13.13 o 
  -8   8   2      133.84      153.28     29.65 o 
  -7   8   2       18.66        1.67     21.23 o 
  -6   8   2       48.36       90.60     20.01 o 
  -5   8   2        0.58       11.53     16.60 o 
  -4   8   2      267.96      249.84     20.97 o 
  -3   8   2     2331.48     2278.28     44.01 o 
  -2   8   2       37.55       35.17     11.94 o 
  -1   8   2       52.21       87.95     11.30 o 
   0   8   2     2637.64     2486.58     49.56 o 
   1   8   2     1602.28     1828.17     39.27 o 
   2   8   2     1943.35     1980.40     30.13 o 
   3   8   2     1270.80     1422.20     47.72 o 
   4   8   2       21.79       50.06     24.23 o 
   5   8   2     4119.09     4389.87     57.50 o 
   6   8   2       82.97      101.54      6.56 o 
   7   8   2       67.96       72.66     10.05 o 
   8   8   2     1902.63     1999.90     42.83 o 
   9   8   2        2.29        2.22      9.61 o 
  10   8   2      413.85      405.55     15.48 o 
  11   8   2       52.69       18.12     10.20 o 
  12   8   2        3.58        0.00      9.88 o 
  13   8   2      863.73      926.34     25.65 o 
  14   8   2       17.43       22.52     12.29 o 
  -7   9   2      470.94      397.27     67.47 o 
  -6   9   2       14.08       25.05     35.04 o 
  -5   9   2      189.13      183.24     38.15 o 
  -4   9   2       28.82        0.00     28.50 o 
  -3   9   2       11.06        0.00     19.61 o 
  -2   9   2     1106.40     1096.96     57.07 o 
  -1   9   2      114.44      118.72     21.75 o 
   0   9   2      290.98      263.44     14.04 o 
   1   9   2     1915.30     1777.67     39.63 o 
   2   9   2       48.08       33.40      6.87 o 
   3   9   2       15.16       14.14     14.20 o 
   4   9   2      743.87      634.10     26.26 o 
   5   9   2      319.47      364.82     17.78 o 
   6   9   2     1230.47     1165.22     23.63 o 
   7   9   2        0.55        4.59      9.69 o 
   8   9   2       44.28       40.26      8.78 o 
   9   9   2     1302.52     1206.94     23.94 o 
  10   9   2      203.45      231.74     15.02 o 
  11   9   2      234.20      253.22     16.00 o 
  12   9   2      105.04      103.75     14.44 o 
  13   9   2       10.86        6.01     12.41 o 
  14   9   2      269.04      252.18     22.80 o 
  -6  10   2       97.83       85.16     40.84 o 
  -5  10   2       16.36        8.21     41.77 o 
  -4  10   2      257.32      278.06     86.99 o 
  -3  10   2       20.75        0.00     23.98 o 
  -2  10   2      254.78      380.76     31.92 o 
  -1  10   2        1.64       32.30     10.71 o 
   0  10   2     1415.62     1514.39     36.68 o 
   1  10   2       29.07       37.92     11.02 o 
   2  10   2      228.89      201.19     21.23 o 
   3  10   2      434.87      449.41     18.04 o 
   4  10   2       54.39       36.98     11.82 o 
   5  10   2     2900.69     2956.84     54.18 o 
   6  10   2       58.88       52.10     11.84 o 
   7  10   2       62.39       63.39      9.96 o 
   8  10   2     1550.77     1507.29     50.74 o 
   9  10   2      204.85      212.71     19.72 o 
  10  10   2      736.14      742.62     25.33 o 
  11  10   2       24.65       10.96     17.06 o 
  12  10   2       90.79       59.22     13.76 o 
  13  10   2      171.15      196.56     26.42 o 
  14  10   2       20.49       27.11     13.51 o 
  -5  11   2       50.98        3.37     39.10 o 
  -4  11   2      437.99      401.58     60.67 o 
  -3  11   2        3.84       19.89     53.05 o 
  -2  11   2        3.14        0.00     14.48 o 
  -1  11   2       14.37       20.48     17.82 o 
   0  11   2        1.44        0.00     11.83 o 
   1  11   2     1099.57     1090.68     55.69 o 
   2  11   2      184.80      170.13     26.28 o 
   3  11   2      187.70      187.50     16.56 o 
   4  11   2      543.37      579.26     24.94 o 
   5  11   2      266.72      271.30     25.79 o 
   6  11   2      730.69      678.88     43.05 o 
   7  11   2      332.94      306.80     21.56 o 
   8  11   2      463.51      462.21     23.03 o 
   9  11   2      450.52      473.72     23.31 o 
  10  11   2      590.20      587.40     40.76 o 
  11  11   2       33.89       34.97     13.36 o 
  12  11   2       45.72       61.42     21.30 o 
  13  11   2      163.69      155.33     20.77 o 
  14  11   2       68.93       97.42     22.46 o 
  -4  12   2        5.61        0.00     39.75 o 
  -3  12   2      506.15      464.16     74.76 o 
  -2  12   2       58.70       58.78     37.26 o 
  -1  12   2       32.78       12.25     22.45 o 
   0  12   2       46.49       44.06     17.12 o 
   1  12   2        4.22        6.84     13.54 o 
   2  12   2      927.43      895.06     44.88 o 
   3  12   2      254.28      317.67     31.45 o 
   4  12   2      170.82      169.67     13.76 o 
   5  12   2      459.69      459.92     31.64 o 
   6  12   2      560.93      551.10     39.11 o 
   7  12   2        0.57        2.40     13.04 o 
   8  12   2       11.95        7.53     14.56 o 
   9  12   2      330.24      360.93     31.33 o 
  10  12   2      583.60      624.93     46.33 o 
  11  12   2      120.22      119.71     16.15 o 
  12  12   2        0.46        0.00     17.25 o 
  13  12   2       46.32       56.27     20.57 o 
  -2  13   2      210.60      207.29     22.01 o 
  -1  13   2        1.18        0.00     17.41 o 
   0  13   2      100.89      106.12     23.90 o 
   1  13   2       35.35       36.02     16.02 o 
   2  13   2      101.98       99.80     28.56 o 
   3  13   2       13.61        8.95     26.12 o 
   4  13   2        4.67        0.00      9.36 o 
   5  13   2      173.43      172.04     27.44 o 
   6  13   2      195.70      208.39     18.23 o 
   7  13   2       62.81       73.94     15.80 o 
   8  13   2      485.95      512.72     40.13 o 
   9  13   2        8.90       18.95     17.22 o 
  10  13   2      171.48      146.98     23.17 o 
  11  13   2      120.14      114.24     17.18 o 
  12  13   2       38.86       33.34     25.23 o 
  13  13   2      101.18       57.69     23.95 o 
  -1  14   2        3.28        0.00     19.40 o 
   0  14   2       12.23        0.00     17.12 o 
   1  14   2       47.08       40.93     31.31 o 
   2  14   2       36.86       38.24     38.54 o 
   3  14   2       74.02       45.59     29.96 o 
   4  14   2       64.08        0.00     27.47 o 
   5  14   2       20.87        0.14     13.54 o 
   6  14   2      376.19      344.51     21.93 o 
   7  14   2      222.34      222.55     30.50 o 
   8  14   2        1.39        0.00     15.27 o 
   9  14   2        3.43       30.00     17.35 o 
  10  14   2       13.28        9.78     19.75 o 
  11  14   2      100.97       85.74     23.66 o 
  12  14   2       28.19        0.00     24.12 o 
   1  15   2       10.10        0.00     32.63 o 
   2  15   2      112.04      120.94     47.83 o 
   3  15   2       19.90       28.85     34.36 o 
   4  15   2       24.05        0.00     30.00 o 
   5  15   2        1.41        3.86     30.77 o 
   6  15   2        0.70        9.61     13.82 o 
   7  15   2      461.17      492.44     46.28 o 
   8  15   2       70.45       88.26     18.19 o 
   9  15   2       21.28       17.76     18.91 o 
  10  15   2       74.77       58.75     30.79 o 
  11  15   2        0.32        4.34     21.99 o 
   4  16   2       81.68       79.94     34.53 o 
   5  16   2        5.48        0.00     41.77 o 
   6  16   2      125.27      118.12     15.16 o 
   7  16   2        5.81       14.14     15.97 o 
   8  16   2      177.36      217.09     31.11 o 
   9  16   2       59.06       61.05     20.65 o 
  -9 -15   3       48.31       64.13     20.37 o 
  -8 -15   3       23.61       19.69     18.00 o 
  -7 -15   3      109.74      116.47     15.99 o 
  -6 -15   3       52.39       81.27     44.05 o 
  -5 -15   3       44.56       89.79     36.01 o 
  -4 -15   3      132.22      103.98     38.39 o 
 -11 -14   3       65.00       82.92     22.58 o 
 -10 -14   3       65.89       92.18     29.76 o 
  -9 -14   3       27.23       66.00     20.07 o 
  -8 -14   3      133.30       86.98     19.79 o 
  -7 -14   3       17.84       36.55     16.28 o 
  -6 -14   3      131.37      125.10     23.92 o 
  -5 -14   3       74.50       72.52     53.96 o 
  -4 -14   3      171.60      212.38     38.17 o 
  -3 -14   3       21.03       26.47     59.76 o 
  -2 -14   3        1.26        0.00     49.28 o 
  -1 -14   3       67.48       42.41     36.60 o 
 -12 -13   3      112.06       92.43     28.02 o 
 -11 -13   3       53.60       56.07     21.40 o 
 -10 -13   3      191.94      181.26     23.31 o 
  -9 -13   3      198.13      225.76     23.86 o 
  -8 -13   3      165.97      191.46     43.43 o 
  -7 -13   3      202.78      217.07     24.99 o 
  -6 -13   3       60.34       61.46     14.79 o 
  -5 -13   3      287.60      246.54     15.96 o 
  -4 -13   3      330.55      313.56     48.49 o 
  -3 -13   3      201.79      223.82     61.58 o 
  -2 -13   3      134.15       71.51     32.15 o 
  -1 -13   3       49.12       42.12     42.11 o 
   0 -13   3      420.71      360.57     43.05 o 
   1 -13   3       74.83       34.61     35.61 o 
 -13 -12   3      114.71       91.92     21.35 o 
 -12 -12   3      113.93      111.99     17.86 o 
 -11 -12   3      131.69      137.34     40.66 o 
 -10 -12   3        3.25       20.60     53.92 o 
  -9 -12   3      394.35      443.39     28.21 o 
  -8 -12   3      207.53      120.93     18.57 o 
  -7 -12   3      836.34      824.00     45.41 o 
  -6 -12   3       49.30       68.38     16.74 o 
  -5 -12   3       33.59       53.22     13.61 o 
  -4 -12   3      494.47      501.64     39.03 o 
  -3 -12   3        6.98        0.00     26.11 o 
  -2 -12   3       12.92        0.00     37.67 o 
  -1 -12   3      353.33      348.51     38.18 o 
   0 -12   3        1.65        0.00     29.57 o 
   1 -12   3      688.44      704.55     38.16 o 
   2 -12   3       46.70       70.28     26.43 o 
 -13 -11   3      133.02      121.53     18.50 o 
 -12 -11   3      186.21      188.64     15.99 o 
 -11 -11   3      235.98      235.71     19.23 o 
 -10 -11   3       83.65       79.29     18.57 o 
  -9 -11   3       96.52       76.57     30.13 o 
  -8 -11   3       14.04       29.89     15.10 o 
  -7 -11   3      604.42      606.91     28.89 o 
  -6 -11   3       11.88       14.77     12.54 o 
  -5 -11   3       38.99       55.81     14.70 o 
  -4 -11   3      316.10      293.68     15.77 o 
  -3 -11   3      354.82      417.27     35.39 o 
  -2 -11   3        0.91        0.00     22.93 o 
  -1 -11   3      116.51      104.85     29.14 o 
   0 -11   3      362.29      392.58     31.66 o 
   1 -11   3       32.01        8.67     28.28 o 
   2 -11   3       87.88       85.27     22.85 o 
   3 -11   3        2.17        0.00     21.97 o 
   4 -11   3        5.31        0.00     28.05 o 
 -14 -10   3        8.27        0.00     16.71 o 
 -13 -10   3       20.76       59.18     17.95 o 
 -12 -10   3       71.31      118.36     16.31 o 
 -11 -10   3       31.51       16.43     11.36 o 
 -10 -10   3       31.34       34.77     11.07 o 
  -9 -10   3      443.94      459.57     18.39 o 
  -8 -10   3      117.30      119.22     14.35 o 
  -7 -10   3      305.99      371.15     44.30 o 
  -6 -10   3        1.68       10.94     11.82 o 
  -5 -10   3        3.63        0.00     10.25 o 
  -4 -10   3     1325.93     1313.19     27.99 o 
  -3 -10   3       20.19       25.27      7.54 o 
  -2 -10   3       15.66        8.45     21.11 o 
  -1 -10   3      222.82      223.64     22.06 o 
   0 -10   3       75.63       71.93     18.83 o 
   1 -10   3      415.66      493.02     28.55 o 
   2 -10   3      280.37      312.52     26.64 o 
   3 -10   3      206.72      231.00     42.94 o 
   4 -10   3      144.18      148.15     36.94 o 
   5 -10   3       43.63       21.79     23.83 o 
 -14  -9   3      137.24      150.39     27.05 o 
 -13  -9   3      277.92      255.16     26.23 o 
 -12  -9   3        0.88       10.94     15.34 o 
 -11  -9   3      512.45      482.44     21.73 o 
 -10  -9   3       18.85       33.09     10.12 o 
  -9  -9   3       38.22       49.77     12.60 o 
  -8  -9   3     1553.16     1484.07     54.39 o 
  -7  -9   3      202.79      198.23     33.05 o 
  -6  -9   3      295.15      286.63     14.04 o 
  -5  -9   3      437.29      462.37     16.52 o 
  -4  -9   3        7.90       19.09      7.88 o 
  -3  -9   3     1411.92     1358.80     27.47 o 
  -2  -9   3      137.63      195.38     23.08 o 
  -1  -9   3      305.56      332.80     22.17 o 
   0  -9   3     1506.87     1442.70     41.70 o 
   1  -9   3       52.74       73.94     17.14 o 
   2  -9   3      671.77      662.20     30.37 o 
   3  -9   3       66.32       39.34     19.05 o 
   4  -9   3        2.15        0.00     19.36 o 
   5  -9   3      311.25      306.82     47.02 o 
   6  -9   3      307.52      463.33     52.38 o 
 -14  -8   3        5.56       25.06     13.82 o 
 -13  -8   3        2.18       12.67     13.44 o 
 -12  -8   3      340.95      350.57     34.04 o 
 -11  -8   3       34.44       22.03     10.57 o 
 -10  -8   3      686.56      706.63     18.41 o 
  -9  -8   3      107.94       85.61     10.37 o 
  -8  -8   3       13.80       17.90      8.30 o 
  -7  -8   3     1040.43      963.40     21.46 o 
  -6  -8   3     2366.05     2392.62     55.06 o 
  -5  -8   3     1014.75     1012.56     30.72 o 
  -4  -8   3      956.24      869.77     21.03 o 
  -3  -8   3     1343.11     1254.23     22.19 o 
  -2  -8   3     3253.13     3270.05     48.92 o 
  -1  -8   3      613.21      589.04     20.71 o 
   0  -8   3        5.28       19.93      9.68 o 
   1  -8   3     1268.25     1249.81     30.06 o 
   2  -8   3      574.27      492.50     20.40 o 
   3  -8   3       19.10       20.77     12.39 o 
   4  -8   3      572.74      570.60     26.02 o 
   5  -8   3      404.47      434.47     27.93 o 
   6  -8   3      143.93      166.69     23.76 o 
 -14  -7   3       80.14       78.50     13.08 o 
 -13  -7   3       21.49       41.85     11.47 o 
 -12  -7   3        7.60        8.33     10.17 o 
 -11  -7   3      161.17      152.48     10.88 o 
 -10  -7   3      220.73      253.26     11.58 o 
  -9  -7   3      484.26      436.29     13.53 o 
  -8  -7   3     1233.78     1271.20     19.53 o 
  -7  -7   3      150.28      153.56      8.55 o 
  -6  -7   3      318.65      345.38     22.06 o 
  -5  -7   3       25.92       27.35      6.37 o 
  -4  -7   3      192.25      201.38     12.77 o 
  -3  -7   3      950.84      914.58     20.71 o 
  -2  -7   3     1339.83     1142.88     20.98 o 
  -1  -7   3      605.75      578.69     17.66 o 
   0  -7   3      139.76      126.35     10.64 o 
   1  -7   3      687.07      622.85     19.79 o 
   2  -7   3      592.61      596.33     24.53 o 
   3  -7   3     1887.56     1912.88     40.10 o 
   4  -7   3      624.00      698.19     22.09 o 
   5  -7   3     1251.90     1266.20     26.83 o 
   6  -7   3     1209.94     1258.85     29.75 o 
   7  -7   3       49.33       69.83     14.11 o 
   8  -7   3       15.06       42.52     19.43 o 
 -14  -6   3      106.44      113.58     13.83 o 
 -13  -6   3       12.17       17.26     10.83 o 
 -12  -6   3      403.12      426.98     16.56 o 
 -11  -6   3       21.15       20.85      9.39 o 
 -10  -6   3      333.45      391.07     22.65 o 
  -9  -6   3      293.96      305.29     10.93 o 
  -8  -6   3      176.98      227.69      8.43 o 
  -7  -6   3     1478.15     1500.00     20.85 o 
  -6  -6   3     1469.78     1386.83     20.19 o 
  -5  -6   3      849.37      884.15     24.56 o 
  -4  -6   3      165.88      196.05      8.28 o 
  -3  -6   3     4374.78     4327.27     68.73 o 
  -2  -6   3     4636.21     4456.78     63.25 o 
  -1  -6   3     3328.12     3439.76     57.87 o 
   1  -6   3     1518.23     1453.19     30.32 o 
   2  -6   3     1507.72     1586.79     33.08 o 
   3  -6   3       51.65       65.19     12.26 o 
   4  -6   3      246.27      236.31     13.99 o 
   5  -6   3       39.36       53.18     11.25 o 
   6  -6   3      277.97      269.86     19.28 o 
   7  -6   3      214.23      201.43     17.12 o 
   8  -6   3       29.30        1.39     14.55 o 
   9  -6   3       57.95       44.51     17.52 o 
 -14  -5   3       50.57       57.84     10.90 o 
 -13  -5   3      248.37      226.41     13.61 o 
 -12  -5   3       90.64      108.39     11.32 o 
 -11  -5   3     1395.26     1413.11     28.16 o 
 -10  -5   3      722.26      668.93     15.29 o 
  -9  -5   3      496.44      503.53     14.95 o 
  -8  -5   3      159.76      159.45      7.18 o 
  -7  -5   3     2331.82     2382.49     29.13 o 
  -6  -5   3     5753.90     6068.54     65.16 o 
  -5  -5   3     3068.20     2819.51     37.89 o 
  -4  -5   3       76.07       90.91     15.67 o 
  -3  -5   3     5176.16     4645.50     73.00 o 
  -2  -5   3     3740.67     3284.05     42.61 o 
  -1  -5   3      490.14      427.73     51.02 o 
   0  -5   3      368.64      414.72     13.63 o 
   1  -5   3       53.60       75.90      8.15 o 
   2  -5   3       45.07       86.40      9.10 o 
   3  -5   3     3635.59     3509.86     55.67 o 
   4  -5   3       25.76       40.18      9.36 o 
   5  -5   3        4.27       11.66     10.05 o 
   6  -5   3     1733.28     1695.77     30.98 o 
   7  -5   3        8.18        2.54     10.93 o 
   8  -5   3      284.37      314.16     18.91 o 
   9  -5   3      125.28       96.58     22.02 o 
 -14  -4   3      173.11      177.97     20.63 o 
 -13  -4   3       13.45        3.64      8.24 o 
 -12  -4   3      192.30      208.18     12.21 o 
 -11  -4   3      740.53      815.72     42.38 o 
 -10  -4   3      624.70      625.80     15.75 o 
  -9  -4   3     1080.13     1153.99     19.31 o 
  -8  -4   3      214.03      269.67      8.99 o 
  -7  -4   3       23.68       73.77     12.86 o 
  -6  -4   3     2078.26     1808.07     24.05 o 
  -5  -4   3      116.98      117.76      7.03 o 
  -4  -4   3      197.66      197.07     21.51 o 
  -3  -4   3     1713.68     1520.45     27.53 o 
  -2  -4   3       51.62       47.74      7.46 o 
  -1  -4   3     6837.97     6832.66     92.53 o 
   0  -4   3     2712.14     2761.14     46.36 o 
   1  -4   3      577.21      612.79     18.95 o 
   2  -4   3     5996.22     5637.58     89.64 o 
   3  -4   3      247.27      238.67     12.64 o 
   4  -4   3      273.16      324.85     13.26 o 
   5  -4   3      234.84      274.91     17.31 o 
   6  -4   3      129.35      167.15     11.34 o 
   7  -4   3     1960.31     2000.43     37.39 o 
   8  -4   3       46.27       46.07     12.11 o 
   9  -4   3        1.21        0.00     18.06 o 
  10  -4   3      778.76      848.18     46.25 o 
 -14  -3   3       67.56       43.70     16.12 o 
 -13  -3   3      470.31      496.59     22.58 o 
 -12  -3   3        8.04        9.01     12.29 o 
 -11  -3   3       85.71       92.62      9.30 o 
 -10  -3   3      463.78      443.58     13.31 o 
  -9  -3   3      224.76      257.06      9.15 o 
  -8  -3   3      794.13      777.24     14.40 o 
  -7  -3   3      167.40      197.12      6.50 o 
  -6  -3   3      464.17      405.47      8.61 o 
  -5  -3   3     6213.11     5847.34     61.99 o 
  -4  -3   3      271.46      362.35      8.50 o 
  -3  -3   3      164.55      157.88      5.93 o 
  -2  -3   3     2727.12     2917.55     41.80 o 
  -1  -3   3     9716.70    10032.68    145.39 o 
   0  -3   3     1770.48     2118.80     30.87 o 
   1  -3   3     3511.47     3650.06     58.93 o 
   2  -3   3       49.26       70.64      7.01 o 
   3  -3   3     5094.48     4833.66     71.67 o 
   4  -3   3      797.93      826.77     19.16 o 
   5  -3   3      360.43      520.95     18.45 o 
   6  -3   3     1405.66     1368.96     27.84 o 
   7  -3   3      696.80      640.18     21.68 o 
   8  -3   3      507.87      440.72     19.74 o 
   9  -3   3        0.03        0.00     12.28 o 
  10  -3   3       38.70       74.01     51.39 o 
  11  -3   3      335.38      261.48     28.04 o 
 -13  -2   3        0.76        0.00     13.74 o 
 -12  -2   3      111.69      105.22     14.57 o 
 -11  -2   3      386.17      376.49     17.93 o 
 -10  -2   3       44.63       50.93      7.18 o 
  -9  -2   3     1385.06     1379.38     22.98 o 
  -8  -2   3      804.50      722.64     13.58 o 
  -7  -2   3        6.40       15.78      6.62 o 
  -6  -2   3     9203.07     8549.25     95.47 o 
  -5  -2   3     3318.75     3338.04     39.42 o 
  -4  -2   3     1012.70      912.58     24.45 o 
  -3  -2   3     4677.96     4996.28     68.04 o 
  -2  -2   3      489.96      735.47     54.51 o 
  -1  -2   3    80829.69    82169.35   1076.16 o 
   1  -2   3     1145.21     1077.92     27.97 o 
   2  -2   3    14610.09    14292.07    222.49 o 
   3  -2   3      847.20      765.71     16.25 o 
   4  -2   3      543.90      503.16     29.93 o 
   5  -2   3      160.99      300.41     13.30 o 
   6  -2   3       33.72       34.01      8.11 o 
   7  -2   3     2343.15     2273.25     43.97 o 
   8  -2   3      765.53      880.94     25.78 o 
   9  -2   3        0.55        0.00     11.60 o 
  10  -2   3      217.96      279.84     22.61 o 
  11  -2   3      234.16      265.85     44.63 o 
 -13  -1   3      187.70      176.63     17.66 o 
 -12  -1   3       91.64       95.56     18.18 o 
 -11  -1   3        2.26        3.42     10.91 o 
 -10  -1   3      971.41      869.23     45.73 o 
  -9  -1   3      377.62      379.03     22.32 o 
  -8  -1   3      164.51      147.03      8.09 o 
  -7  -1   3     1023.56      950.04     13.61 o 
  -6  -1   3     1638.97     1826.34     22.21 o 
  -5  -1   3     6634.93     7406.66     82.50 o 
  -4  -1   3      599.48      681.46     23.27 o 
  -3  -1   3    10857.14    11289.34    146.61 o 
  -1  -1   3     8793.07     8350.58    140.71 o 
   0  -1   3    19671.87    20176.15    753.60 o 
   1  -1   3      537.14      303.34      7.57 o 
   2  -1   3      735.14      608.03     13.40 o 
   3  -1   3     2658.42     2705.73     41.24 o 
   4  -1   3     5779.69     6010.10     86.63 o 
   5  -1   3     1259.26     1232.85     23.60 o 
   6  -1   3     1453.05     1518.04     27.98 o 
   7  -1   3     1288.13     1233.45     28.39 o 
   8  -1   3      125.11      119.14     22.48 o 
   9  -1   3       29.07       33.52     12.36 o 
  10  -1   3      140.88      169.96     24.48 o 
  11  -1   3      239.59      247.98     24.35 o 
  12  -1   3      377.64      366.81     31.68 o 
 -13   0   3       67.06       63.81     16.77 o 
 -12   0   3      241.71      210.29     17.22 o 
 -11   0   3        5.70        6.15     13.24 o 
 -10   0   3      125.85      135.90     14.84 o 
  -9   0   3     4353.93     4195.10     71.65 o 
  -8   0   3      950.29      954.71     22.92 o 
  -7   0   3       29.55       59.10      5.56 o 
  -6   0   3     1566.72     1556.05     19.63 o 
  -5   0   3      209.56      247.57     12.84 o 
  -4   0   3     2817.62     2917.77     34.14 o 
  -3   0   3     1936.60     1649.98     23.86 o 
  -2   0   3     6302.56     6341.73    110.64 o 
  -1   0   3       56.89       87.44      5.68 o 
   0   0   3    20243.73    19968.14    586.01 o 
   1   0   3      482.06      495.18      9.62 o 
   2   0   3      210.39      324.72      6.43 o 
   3   0   3     2292.72     2051.64     31.51 o 
   4   0   3     6030.88     5662.78     80.26 o 
   5   0   3     3423.94     3155.68     48.07 o 
   6   0   3      750.60      886.30     19.20 o 
   7   0   3     1382.42     1321.03     26.02 o 
   8   0   3      766.56      788.02     20.48 o 
   9   0   3       11.85        3.96     10.73 o 
  10   0   3       20.36       18.89     12.90 o 
  11   0   3      441.49      425.29     25.93 o 
  12   0   3       41.99       60.45     20.00 o 
 -12   1   3      148.12      167.68     16.12 o 
 -11   1   3      216.69      190.65     17.94 o 
 -10   1   3     1031.74      941.77     31.78 o 
  -9   1   3       22.00        9.61     12.90 o 
  -8   1   3      524.46      598.71     20.21 o 
  -7   1   3     1614.85     1730.22     25.72 o 
  -6   1   3     1273.94     1509.68     20.49 o 
  -5   1   3     1520.84     1497.94     19.51 o 
  -4   1   3    10314.18     9664.99    101.04 o 
  -3   1   3     3160.28     3645.63     39.43 o 
  -2   1   3       31.44       28.15      6.55 o 
  -1   1   3      172.45      217.02      8.95 o 
   0   1   3      214.47      262.15      6.76 o 
   1   1   3    12856.23    12749.28    217.94 o 
   2   1   3     4086.45     3557.62     44.93 o 
   3   1   3     4715.00     4317.42     54.68 o 
   4   1   3    12410.83    11476.86    140.69 o 
   5   1   3      494.53      427.15     12.79 o 
   7   1   3     1557.58     1555.00     28.44 o 
   8   1   3        0.74        7.62      7.71 o 
   9   1   3      486.02      507.41     30.17 o 
  10   1   3        2.31       19.56     12.45 o 
  11   1   3       76.95       79.66     14.90 o 
  12   1   3      948.86      985.29     37.68 o 
  13   1   3        7.80       25.38     19.85 o 
 -12   2   3      681.24      705.03     23.54 o 
 -11   2   3        5.02       18.79     17.66 o 
 -10   2   3      581.58      597.30     23.79 o 
  -9   2   3     2626.75     2507.19     49.39 o 
  -8   2   3      663.65      715.23     24.74 o 
  -7   2   3      398.47      437.79     15.26 o 
  -6   2   3     2369.78     2689.10     35.47 o 
  -5   2   3      277.92      397.04     22.20 o 
  -4   2   3     3893.54     3542.44     39.92 o 
  -3   2   3      419.19      539.70     11.93 o 
  -2   2   3      134.86      101.87     21.18 o 
  -1   2   3      132.00      281.31     25.28 o 
   0   2   3     7899.59     7339.93    136.53 o 
   1   2   3       29.59       42.19      4.04 o 
   2   2   3     1224.16     1561.24     77.14 o 
   3   2   3    13395.20    13096.93    159.57 o 
   4   2   3      308.58      323.66     11.22 o 
   5   2   3      310.41      337.15      8.23 o 
   6   2   3     1684.68     1708.38     21.63 o 
   7   2   3      108.91      137.76     12.47 o 
   8   2   3     2342.22     2237.59     38.31 o 
   9   2   3     1457.51     1384.76     35.77 o 
  10   2   3      166.58      194.70     15.51 o 
  11   2   3     1258.30     1183.93     32.33 o 
  12   2   3       55.53       40.90     17.56 o 
  13   2   3      439.66      437.15     28.53 o 
 -11   3   3       12.55        8.69     15.50 o 
 -10   3   3      128.79      104.66     20.55 o 
  -9   3   3      691.63      734.89     25.62 o 
  -8   3   3      926.97     1075.31     29.05 o 
  -7   3   3      415.65      386.71     15.37 o 
  -6   3   3      292.32      331.70     20.47 o 
  -5   3   3     2783.96     2716.44     32.63 o 
  -4   3   3     2947.03     2652.91     31.23 o 
  -3   3   3     1179.38     1092.82     15.04 o 
  -2   3   3     1710.60     1864.20     26.41 o 
  -1   3   3     3835.06     3989.73     59.59 o 
   0   3   3     2466.94     2300.41     32.07 o 
   1   3   3    55806.84    52143.84    752.10 o 
   2   3   3     2866.29     3005.33     67.52 o 
   3   3   3     1886.26     1609.12     24.12 o 
   4   3   3     3480.63     3200.40     38.71 o 
   5   3   3     2178.88     2292.28     29.49 o 
   6   3   3     5944.90     5994.75     70.56 o 
   7   3   3       13.98        5.50      4.76 o 
   8   3   3        3.39       25.00      5.54 o 
   9   3   3     2792.40     2751.49     42.97 o 
  10   3   3     1583.03     1467.16     50.16 o 
  11   3   3       10.59       17.59     12.81 o 
  12   3   3      540.78      549.74     24.13 o 
  13   3   3       67.68       66.39     20.13 o 
 -11   4   3      392.75      358.42     23.30 o 
 -10   4   3        1.43        0.00     14.21 o 
  -9   4   3      100.71      144.35     16.62 o 
  -8   4   3     1243.89     1262.34     44.86 o 
  -7   4   3       40.19       44.32     10.71 o 
  -6   4   3       58.12       88.87     12.82 o 
  -5   4   3      395.87      471.19     10.60 o 
  -4   4   3      298.73      436.64      9.63 o 
  -3   4   3     5469.47     5972.20     68.22 o 
  -2   4   3      602.65      650.54     16.94 o 
  -1   4   3     4749.71     5552.66     72.63 o 
   0   4   3     1887.62     1591.53     57.59 o 
   1   4   3      968.36      995.22     38.90 o 
   2   4   3     5742.47     5719.49     87.67 o 
   3   4   3      667.15      601.04     11.66 o 
   4   4   3       83.80       89.73      6.19 o 
   5   4   3       68.56       62.42      8.75 o 
   6   4   3     1107.65     1215.08     18.61 o 
   7   4   3        1.42        3.71      5.32 o 
   8   4   3     1878.18     1861.03     29.19 o 
   9   4   3      570.18      521.88     14.97 o 
  10   4   3      158.86      160.07      9.51 o 
  11   4   3        0.75        0.00     12.45 o 
  12   4   3      282.44      299.19     19.75 o 
  13   4   3      252.51      231.26     23.35 o 
  14   4   3       96.57      104.06     22.83 o 
 -10   5   3        6.03       25.80     17.54 o 
  -9   5   3      102.18       83.63     15.81 o 
  -8   5   3       43.23       46.54     13.29 o 
  -7   5   3     1473.97     1549.19     37.03 o 
  -6   5   3      257.77      254.13     15.12 o 
  -5   5   3      408.33      422.19     15.23 o 
  -4   5   3     1381.06     1438.24     20.10 o 
  -3   5   3      500.71      518.31     12.05 o 
  -1   5   3        1.48       88.33     31.87 o 
   0   5   3     1168.07     1567.66     26.73 o 
   1   5   3    20767.98    19954.54    288.09 o 
   2   5   3       76.16       89.65     11.11 o 
   3   5   3     2510.03     2624.95     39.87 o 
   4   5   3     8390.10     8605.79     95.16 o 
   5   5   3      220.89      190.70      7.02 o 
   6   5   3      352.43      249.92      7.78 o 
   7   5   3        4.94       18.77      5.03 o 
   8   5   3      463.45      428.59     12.53 o 
   9   5   3     1231.88     1177.23     23.81 o 
  10   5   3      221.26      261.68     12.19 o 
  11   5   3       23.68       27.95      8.81 o 
  12   5   3      322.04      317.26     13.29 o 
  13   5   3      222.52      187.14     18.79 o 
  14   5   3       47.86       60.56     21.37 o 
  -9   6   3      123.62      156.10     21.16 o 
  -8   6   3     1325.82     1358.51     34.82 o 
  -7   6   3      182.74      229.63     20.49 o 
  -6   6   3      248.64      245.64     14.10 o 
  -5   6   3      113.47      135.66     11.10 o 
  -4   6   3        0.73        9.46      6.12 o 
  -3   6   3     5159.11     4930.99     62.93 o 
  -2   6   3     2686.66     2947.15     42.72 o 
  -1   6   3      385.75      279.63      7.40 o 
   0   6   3     2561.23     2347.27     32.89 o 
   1   6   3     2665.59     2403.57     39.30 o 
   2   6   3      675.69      796.77     15.27 o 
   3   6   3      325.65      291.27     10.88 o 
   4   6   3       92.60      107.34      4.86 o 
   5   6   3     3925.34     3812.29     44.49 o 
   6   6   3      715.68      671.27     21.99 o 
   7   6   3       19.13       14.62      5.69 o 
   8   6   3     1251.84     1353.17     23.70 o 
   9   6   3     1681.29     1574.20     30.08 o 
  10   6   3      642.58      629.85     18.11 o 
  11   6   3        1.11        0.00      8.52 o 
  12   6   3      858.20      742.00     20.93 o 
  13   6   3      128.73      161.87     17.34 o 
  14   6   3      300.36      336.39     26.86 o 
  -9   7   3        1.79       34.37     44.84 o 
  -8   7   3       27.67       21.80     23.01 o 
  -7   7   3      445.48      492.55     47.01 o 
  -6   7   3      265.46      239.15     25.61 o 
  -5   7   3        1.74        8.37     15.64 o 
  -4   7   3      150.95      157.35     11.52 o 
  -3   7   3      980.69     1043.86     24.06 o 
  -2   7   3      747.28      752.51     23.60 o 
  -1   7   3     1477.49     1588.22     24.98 o 
   0   7   3      424.81      465.49     24.17 o 
   1   7   3     1110.64     1010.70     17.26 o 
   2   7   3     9104.32     9616.82    142.63 o 
   3   7   3     2200.02     2205.03     50.39 o 
   4   7   3      917.90     1002.51     24.36 o 
   5   7   3     4153.70     4182.75     49.70 o 
   6   7   3     1210.35     1287.46     19.35 o 
   7   7   3      109.35       79.87      6.43 o 
   8   7   3     1271.47     1245.64     23.94 o 
   9   7   3      544.61      490.32     15.89 o 
  10   7   3      999.59     1017.20     23.43 o 
  11   7   3      117.26       98.72     11.16 o 
  12   7   3      338.82      319.75     15.33 o 
  13   7   3      641.82      577.83     20.06 o 
  14   7   3        6.91        0.18     10.81 o 
  -8   8   3      141.26      166.61     31.79 o 
  -7   8   3      120.40       89.18     23.31 o 
  -6   8   3       89.93      105.28     21.85 o 
  -5   8   3      301.44      372.61     25.33 o 
  -4   8   3       73.52       94.10     17.46 o 
  -3   8   3      863.80      844.08     27.98 o 
  -2   8   3     4213.95     4425.74     85.74 o 
  -1   8   3      199.21      256.21     13.62 o 
   0   8   3       72.72      114.96     10.36 o 
   1   8   3      119.14      117.78      6.03 o 
   2   8   3      452.01      379.80     17.21 o 
   3   8   3     3557.10     3674.01     71.75 o 
   4   8   3      746.25      751.12     16.70 o 
   5   8   3      587.09      531.18     12.37 o 
   6   8   3     1613.13     1550.41     22.48 o 
   7   8   3      944.41      937.46     17.37 o 
   8   8   3       24.16        6.51      6.82 o 
   9   8   3     1545.45     1518.11     27.29 o 
  10   8   3       46.00       41.64      9.60 o 
  11   8   3      789.74      793.87     25.51 o 
  12   8   3       51.34       35.16     11.08 o 
  13   8   3      132.95      116.26     13.41 o 
  14   8   3      176.93      151.74     14.84 o 
  -7   9   3      263.21      308.25     62.83 o 
  -6   9   3      270.65      312.22     43.80 o 
  -5   9   3       73.84       95.43     35.12 o 
  -4   9   3        2.21        0.00     27.72 o 
  -3   9   3      185.88      214.81     25.74 o 
  -2   9   3      534.48      521.24     32.75 o 
  -1   9   3     1367.47     1347.49     32.78 o 
   0   9   3       41.08       38.11     10.00 o 
   1   9   3      693.00      619.38     21.33 o 
   2   9   3     1855.97     1798.11     33.02 o 
   3   9   3     1552.63     1548.24     41.63 o 
   4   9   3      209.81      186.64     18.48 o 
   5   9   3     2952.72     2833.38     44.83 o 
   6   9   3      341.36      329.64     12.87 o 
   7   9   3     1436.60     1464.63     40.12 o 
   8   9   3       45.18       46.41      8.59 o 
   9   9   3       24.21       45.69      8.57 o 
  10   9   3     1100.33     1158.26     26.01 o 
  11   9   3        0.34        0.00      9.47 o 
  12   9   3       11.49        0.00     10.77 o 
  13   9   3      211.87      193.36     17.98 o 
  14   9   3       31.97       36.47     17.55 o 
  -6  10   3       62.73       73.80     40.39 o 
  -5  10   3      103.03       67.08     37.15 o 
  -4  10   3       46.65       13.75     46.54 o 
  -3  10   3      333.93      350.86     60.01 o 
  -2  10   3      804.76      787.24     66.27 o 
  -1  10   3      140.53      156.33     13.83 o 
   0  10   3        6.57       19.71     12.53 o 
   1  10   3      982.02      875.80     41.31 o 
   2  10   3       71.62       58.04      9.31 o 
   3  10   3       25.11        3.79     19.95 o 
   4  10   3      358.83      448.19     16.97 o 
   5  10   3        5.24        3.30      9.19 o 
   6  10   3      958.05      934.67     28.98 o 
   7  10   3      371.12      376.25     15.82 o 
   8  10   3      380.47      379.10     29.23 o 
   9  10   3      567.55      571.33     31.22 o 
  10  10   3       22.83        3.81     11.36 o 
  11  10   3      143.25      152.16     23.17 o 
  12  10   3        0.31        4.79     12.52 o 
  13  10   3        1.72        0.00     13.06 o 
  14  10   3      137.45      149.26     24.22 o 
  -5  11   3        0.77       17.37     40.35 o 
  -4  11   3       20.78        0.00     36.14 o 
  -3  11   3      207.78      171.24     58.19 o 
  -2  11   3      127.90      128.31     39.21 o 
  -1  11   3      419.00      451.57     31.12 o 
   0  11   3      137.14      159.60     19.70 o 
   1  11   3      175.75      194.75     16.19 o 
   2  11   3     1388.92     1375.02     62.49 o 
   3  11   3       54.36       57.58     17.73 o 
   4  11   3      180.46      156.19     26.03 o 
   5  11   3      689.73      616.81     24.03 o 
   6  11   3       33.59       35.95     17.13 o 
   7  11   3      435.13      507.23     44.94 o 
   8  11   3      110.74      126.16     16.10 o 
   9  11   3        0.13       11.08     12.86 o 
  10  11   3      404.63      388.12     20.00 o 
  11  11   3       19.42       27.88     16.91 o 
  12  11   3        1.31        0.00     16.34 o 
  13  11   3        0.22        0.00     17.10 o 
  14  11   3       17.52        0.00     17.54 o 
  -4  12   3        0.97        0.00     38.80 o 
  -3  12   3       31.08       26.40     24.91 o 
  -2  12   3      455.91      469.30     28.52 o 
  -1  12   3       19.28       38.81     14.94 o 
   0  12   3      191.08      178.89     23.80 o 
   1  12   3       14.90       17.47     13.78 o 
   2  12   3        4.67        6.21     22.93 o 
   3  12   3      764.97      760.08     27.02 o 
   4  12   3        6.92       10.83     10.83 o 
   5  12   3       45.68       10.45     15.38 o 
   6  12   3     1008.03     1065.79     33.60 o 
   7  12   3        6.05       24.31     13.61 o 
   8  12   3        2.58        0.40     13.55 o 
   9  12   3       22.83       43.58     16.93 o 
  10  12   3      140.70      119.75     15.49 o 
  11  12   3      268.21      293.64     20.11 o 
  12  12   3       18.75       32.30     18.90 o 
  13  12   3       90.97       89.88     30.75 o 
  -2  13   3       10.95        0.00     18.23 o 
  -1  13   3      337.80      400.49     27.64 o 
   0  13   3        0.82        0.00     15.04 o 
   1  13   3      344.74      301.33     38.09 o 
   2  13   3      143.75      176.26     30.64 o 
   3  13   3      176.96      166.64     29.82 o 
   4  13   3      184.17      188.21     16.28 o 
   5  13   3        0.28        5.76     11.92 o 
   6  13   3      331.99      292.42     20.12 o 
   7  13   3      941.32      959.15     61.54 o 
   8  13   3      156.66      173.22     19.03 o 
   9  13   3      284.67      249.55     23.64 o 
  10  13   3      105.22       97.85     20.81 o 
  11  13   3      272.94      235.87     22.75 o 
  12  13   3       66.61       91.74     17.15 o 
  13  13   3        0.22       18.09     19.83 o 
  -1  14   3      116.84      146.20     24.20 o 
   0  14   3        5.46        0.00     16.93 o 
   1  14   3        1.50        4.09     29.64 o 
   2  14   3      186.57      164.22     34.56 o 
   3  14   3       21.29       12.31     28.53 o 
   4  14   3      217.25      145.02     31.75 o 
   5  14   3      102.37       84.61     13.62 o 
   6  14   3        0.89        0.00     13.22 o 
   7  14   3     1135.80     1114.36     36.71 o 
   8  14   3       17.79       25.72     16.55 o 
   9  14   3       91.84       61.79     19.55 o 
  10  14   3      419.20      400.75     47.83 o 
  11  14   3       90.31      102.48     47.54 o 
  12  14   3      254.56      307.22     23.13 o 
   1  15   3        4.19        0.00     33.17 o 
   2  15   3        7.03       44.03     31.91 o 
   3  15   3      234.66      142.30     48.20 o 
   4  15   3        0.63       35.07     30.10 o 
   5  15   3       10.16        0.00     19.72 o 
   6  15   3       39.38       30.72     24.82 o 
   7  15   3       36.18       36.71     16.03 o 
   8  15   3      514.01      471.64     26.96 o 
   9  15   3       80.92       41.16     26.32 o 
  10  15   3        2.20        0.00     35.14 o 
  11  15   3       35.57       36.52     22.84 o 
   4  16   3      289.32      274.14     41.40 o 
   5  16   3        3.78        0.00     34.15 o 
   6  16   3        0.14        0.00     12.58 o 
   7  16   3      146.94      145.36     25.53 o 
   8  16   3       20.74       33.71     26.32 o 
   9  16   3       75.39       85.98     23.00 o 
  -7 -15   4       30.66       26.60     31.12 o 
 -10 -14   4       95.87       59.61     21.99 o 
  -9 -14   4      168.01      161.75     22.78 o 
  -8 -14   4        0.31        8.47     16.92 o 
  -7 -14   4      359.81      359.83     21.43 o 
  -6 -14   4       26.62       42.58     12.46 o 
  -5 -14   4        9.25       31.14     32.33 o 
  -4 -14   4      118.95       93.51     35.70 o 
  -3 -14   4       34.87       42.33     49.69 o 
  -2 -14   4       25.79        0.00     56.53 o 
 -12 -13   4        0.25       35.72     22.08 o 
 -11 -13   4      159.89      160.45     25.36 o 
 -10 -13   4       33.52       32.59     19.93 o 
  -9 -13   4       89.36       72.71     19.58 o 
  -8 -13   4      114.60      134.05     20.24 o 
  -7 -13   4      137.87       95.17     18.29 o 
  -6 -13   4      240.41      217.45     17.48 o 
  -5 -13   4        1.50        7.78      9.96 o 
  -4 -13   4       51.43      103.36     32.00 o 
  -3 -13   4      318.52      262.00     37.69 o 
  -2 -13   4      206.87      203.50     37.47 o 
  -1 -13   4       43.06       74.03     35.64 o 
   0 -13   4      182.84      181.42     39.84 o 
 -12 -12   4      223.01      265.27     21.07 o 
 -11 -12   4      161.36      189.91     24.81 o 
 -10 -12   4      394.91      409.60     28.84 o 
  -9 -12   4       31.35       45.52     18.76 o 
  -8 -12   4      103.84      114.14     21.43 o 
  -7 -12   4      691.31      707.33     32.01 o 
  -6 -12   4      574.92      628.28     28.35 o 
  -5 -12   4      130.93       94.41     20.18 o 
  -4 -12   4       92.35       88.44     45.88 o 
  -3 -12   4       71.23       71.85     39.83 o 
  -2 -12   4      146.85      186.12     33.49 o 
  -1 -12   4      193.24      159.18     35.93 o 
   0 -12   4       36.11       10.11     23.16 o 
   1 -12   4       66.65       61.20     25.27 o 
   2 -12   4      383.79      415.38     50.77 o 
 -13 -11   4        3.15        0.00     17.86 o 
 -12 -11   4       16.07       12.22     12.96 o 
 -11 -11   4      159.65      178.20     15.34 o 
 -10 -11   4      411.76      356.75     26.35 o 
  -9 -11   4       15.99        0.00     21.01 o 
  -8 -11   4        7.17        0.00     21.26 o 
  -7 -11   4      160.24      128.11     18.15 o 
  -6 -11   4      568.51      506.17     26.21 o 
  -5 -11   4      277.59      264.21     18.97 o 
  -4 -11   4       60.23       53.48     10.03 o 
  -3 -11   4      720.41      703.31     42.03 o 
  -2 -11   4      207.20      268.05     68.09 o 
  -1 -11   4       71.56       56.41     21.45 o 
   0 -11   4       12.03        0.00     21.52 o 
   1 -11   4      255.05      276.98     27.23 o 
   2 -11   4       10.65       21.67     22.61 o 
   3 -11   4      270.78      312.94     30.38 o 
 -13 -10   4       67.41       19.33     19.45 o 
 -12 -10   4       41.31       45.87     15.49 o 
 -11 -10   4      107.41      131.01     27.49 o 
 -10 -10   4      158.34      162.36     13.62 o 
  -9 -10   4        2.06        2.95     12.79 o 
  -8 -10   4        3.73        0.00     11.26 o 
  -7 -10   4      456.16      377.23     28.92 o 
  -6 -10   4      338.93      354.23     21.89 o 
  -5 -10   4       79.88       97.28     13.39 o 
  -4 -10   4       83.81       60.79     13.43 o 
  -3 -10   4      433.54      400.11     33.08 o 
  -2 -10   4       92.99      155.87     38.81 o 
  -1 -10   4       31.05       48.16     18.28 o 
   0 -10   4      280.48      257.57     26.31 o 
   1 -10   4        3.38        5.30     18.39 o 
   2 -10   4      157.94      164.09     23.32 o 
   3 -10   4      509.57      497.07     31.59 o 
   4 -10   4       49.41       15.23     22.75 o 
 -14  -9   4       30.49        0.00     17.29 o 
 -13  -9   4       37.05        7.39     17.10 o 
 -12  -9   4        1.10        0.00     14.75 o 
 -11  -9   4      159.66      141.66     15.91 o 
 -10  -9   4     1073.49     1060.30     31.05 o 
  -9  -9   4       86.38      101.34     11.44 o 
  -8  -9   4        0.01        0.00      8.78 o 
  -7  -9   4       56.30       37.13     15.98 o 
  -6  -9   4      161.93      177.25     15.70 o 
  -5  -9   4      422.11      422.46     19.48 o 
  -4  -9   4       23.41       16.14      6.48 o 
  -3  -9   4      291.74      350.51     13.08 o 
  -2  -9   4     1117.25     1069.16     27.49 o 
  -1  -9   4       83.28       86.95     17.44 o 
   0  -9   4        4.85       10.80     15.87 o 
   1  -9   4        7.79        0.41     16.30 o 
   2  -9   4       29.16       32.35     26.69 o 
   3  -9   4      527.96      498.04     29.70 o 
   4  -9   4      151.07      205.43     33.28 o 
   5  -9   4        6.62       27.35     22.16 o 
   6  -9   4      325.10      321.27     34.29 o 
 -14  -8   4      181.45      150.35     17.23 o 
 -13  -8   4        5.83        0.14     13.56 o 
 -12  -8   4        9.08        0.00     14.13 o 
 -11  -8   4        9.56       32.49     12.63 o 
 -10  -8   4      337.40      331.30     15.37 o 
  -9  -8   4     1320.77     1361.35     28.58 o 
  -8  -8   4      226.02      292.92     13.94 o 
  -7  -8   4      199.17      207.61     11.46 o 
  -6  -8   4      879.42      783.68     23.85 o 
  -5  -8   4       90.12      106.49     10.75 o 
  -4  -8   4        0.81        1.49      7.51 o 
  -3  -8   4      880.97      835.12     30.06 o 
  -2  -8   4       51.62       55.24     10.62 o 
  -1  -8   4     1610.21     1546.77     33.56 o 
   0  -8   4       19.88        5.92     10.14 o 
   1  -8   4       75.76       82.44     16.29 o 
   2  -8   4      367.71      405.11     19.36 o 
   3  -8   4      152.34      178.13     16.44 o 
   4  -8   4       22.86       33.16     14.58 o 
   5  -8   4      109.58      137.34     17.21 o 
   6  -8   4       78.49       64.66     24.28 o 
   7  -8   4      264.10      187.32     44.18 o 
 -14  -7   4        7.51        0.00     12.13 o 
 -13  -7   4      492.58      525.03     19.64 o 
 -12  -7   4       34.69       24.58     10.73 o 
 -11  -7   4       20.58       42.83     10.47 o 
 -10  -7   4      709.02      695.25     17.92 o 
  -9  -7   4       25.36       19.31      7.12 o 
  -8  -7   4     1391.97     1380.70     22.80 o 
  -7  -7   4      572.53      611.06     18.17 o 
  -6  -7   4       11.61        0.57      7.22 o 
  -5  -7   4     5468.70     5303.90     81.47 o 
  -4  -7   4      901.30      848.15     22.31 o 
  -3  -7   4       87.26      101.89      8.23 o 
  -2  -7   4     3092.43     2911.02     44.43 o 
  -1  -7   4      141.17      120.53     10.83 o 
   0  -7   4        2.75       12.90      9.26 o 
   1  -7   4      248.72      226.64     13.97 o 
   2  -7   4      417.98      441.47     18.69 o 
   3  -7   4      461.97      477.68     18.45 o 
   4  -7   4      129.39      121.21     14.90 o 
   5  -7   4        0.37        4.44     16.50 o 
   6  -7   4      480.65      518.32     28.78 o 
   7  -7   4      415.63      424.51     22.12 o 
 -14  -6   4      343.59      343.87     17.06 o 
 -13  -6   4       84.70      104.17     13.02 o 
 -12  -6   4      156.95      152.74     12.64 o 
 -11  -6   4      372.41      414.87     15.84 o 
 -10  -6   4       18.71       25.91      8.12 o 
  -9  -6   4     1498.73     1477.63     22.03 o 
  -8  -6   4      324.91      317.02      9.72 o 
  -7  -6   4      383.40      363.73     10.49 o 
  -6  -6   4     3162.91     2854.81     41.74 o 
  -5  -6   4      741.43      728.93     17.12 o 
  -4  -6   4       22.21       53.33      6.59 o 
  -3  -6   4        1.83        9.85      5.69 o 
  -2  -6   4      969.17      920.41     18.05 o 
  -1  -6   4     2194.12     1908.86     36.55 o 
   0  -6   4     1004.02      930.98     23.88 o 
   1  -6   4        0.71        0.00      7.73 o 
   2  -6   4     1881.67     1802.38     36.99 o 
   3  -6   4      848.79      818.60     22.14 o 
   4  -6   4      730.99      723.47     21.78 o 
   5  -6   4      113.18      107.81     14.80 o 
   6  -6   4       21.09        2.58     11.82 o 
   7  -6   4      214.21      247.16     21.93 o 
   8  -6   4      463.53      553.85     28.08 o 
 -14  -5   4       45.94       49.48     11.47 o 
 -13  -5   4      627.55      595.22     27.48 o 
 -12  -5   4      335.19      364.20     15.92 o 
 -11  -5   4      270.30      264.93     13.36 o 
 -10  -5   4     1050.44     1009.56     20.72 o 
  -9  -5   4      411.79      359.85     11.26 o 
  -8  -5   4     2355.34     2258.74     28.74 o 
  -7  -5   4      155.06      173.54     13.38 o 
  -6  -5   4      679.41      652.75     13.14 o 
  -5  -5   4     2505.85     2804.43     34.68 o 
  -4  -5   4     2943.04     3088.86     45.65 o 
  -3  -5   4      864.14      814.50     17.89 o 
  -2  -5   4      537.34      782.35     50.96 o 
  -1  -5   4      152.41      166.16     32.00 o 
   0  -5   4        0.65       29.42      7.29 o 
   1  -5   4       73.28       70.14      8.70 o 
   2  -5   4      704.68      633.27     19.19 o 
   3  -5   4     2918.69     2839.52     47.41 o 
   4  -5   4     3599.96     3723.45     60.01 o 
   5  -5   4      453.64      496.22     18.64 o 
   6  -5   4      576.81      615.88     22.34 o 
   7  -5   4      870.93      902.49     27.17 o 
   8  -5   4       55.76       33.64     14.07 o 
   9  -5   4       63.84       17.68     21.09 o 
 -14  -4   4      159.47      173.06     18.97 o 
 -13  -4   4      277.67      319.87     15.28 o 
 -12  -4   4      487.83      456.05     16.66 o 
 -11  -4   4        7.14       18.94      9.02 o 
 -10  -4   4        0.30        0.00      7.02 o 
  -9  -4   4      911.66      936.69     17.20 o 
  -8  -4   4     1771.87     1768.31     25.40 o 
  -7  -4   4       17.69       10.38      4.57 o 
  -6  -4   4      495.19      419.66      9.33 o 
  -5  -4   4      314.31      272.44     11.85 o 
  -4  -4   4     2145.17     2419.69     36.67 o 
  -3  -4   4      544.89      419.78     11.06 o 
  -2  -4   4     2148.32     2192.77     31.94 o 
  -1  -4   4     8135.04     7154.85    105.86 o 
   0  -4   4    14018.84    13317.19    201.24 o 
   1  -4   4      127.00      133.20      8.97 o 
   2  -4   4      147.88      129.65     12.05 o 
   3  -4   4     8050.42     8187.98    118.03 o 
   4  -4   4     1417.96     1570.53     30.41 o 
   5  -4   4     1684.17     1598.33     31.85 o 
   6  -4   4      341.76      374.24     16.84 o 
   7  -4   4      317.62      345.19     17.59 o 
   8  -4   4      649.97      690.49     24.57 o 
   9  -4   4        2.88       17.60     14.28 o 
  10  -4   4       88.58       83.06     23.21 o 
 -14  -3   4        4.42       33.94     16.32 o 
 -13  -3   4       26.51       32.93     14.64 o 
 -12  -3   4      429.76      410.34     14.55 o 
 -11  -3   4       29.24       33.04      8.79 o 
 -10  -3   4       34.13       49.69      8.43 o 
  -9  -3   4      887.54      813.52     17.09 o 
  -8  -3   4      675.86      663.88     13.33 o 
  -7  -3   4      250.73      300.89      8.12 o 
  -6  -3   4      624.84      596.73     11.21 o 
  -5  -3   4     1099.96     1237.33     17.61 o 
  -4  -3   4     6662.16     6336.96     71.05 o 
  -3  -3   4       79.02       83.90      5.55 o 
  -2  -3   4        7.51       10.99      3.45 o 
  -1  -3   4    25867.34    25545.31    365.10 o 
   0  -3   4     1330.55     1776.68     29.38 o 
   1  -3   4     4326.12     4484.31     71.97 o 
   2  -3   4      450.34      396.48     12.10 o 
   3  -3   4      295.72      374.84     12.70 o 
   4  -3   4    10810.97    10736.84    171.88 o 
   5  -3   4      250.88      257.77     14.39 o 
   6  -3   4        3.29       18.73     10.81 o 
   7  -3   4     2606.18     2531.65     49.07 o 
   8  -3   4       39.91       37.47     14.18 o 
   9  -3   4      516.74      443.35     24.00 o 
  10  -3   4       14.67        0.00     19.28 o 
 -13  -2   4      182.49      165.88     17.18 o 
 -12  -2   4       34.81       47.60     13.80 o 
 -11  -2   4      446.62      478.93     18.62 o 
 -10  -2   4      374.80      366.79     16.45 o 
  -9  -2   4      312.36      270.14     11.23 o 
  -8  -2   4     2477.61     2562.80     36.06 o 
  -7  -2   4      680.71      545.42     11.42 o 
  -6  -2   4      253.36      258.16      7.51 o 
  -5  -2   4     1906.53     1897.64     22.80 o 
  -4  -2   4      674.03      910.29     13.53 o 
  -3  -2   4     1906.76     1707.24     23.76 o 
  -2  -2   4     6730.84     6937.09    106.55 o 
  -1  -2   4    15146.88    17326.43    292.56 o 
   0  -2   4    25046.12    26080.77    372.08 o 
   1  -2   4      927.23      978.90     27.81 o 
   2  -2   4      896.67      980.46     26.58 o 
   3  -2   4     3569.55     3827.20     57.66 o 
   4  -2   4      946.09     1092.10     22.14 o 
   5  -2   4     1556.68     1574.03     33.02 o 
   6  -2   4        7.96       21.64      9.70 o 
   7  -2   4        8.23       20.44     10.00 o 
   8  -2   4      888.34      838.10     27.35 o 
   9  -2   4       86.63       93.69     14.50 o 
  10  -2   4        9.09        0.00     15.26 o 
  11  -2   4      117.79      105.85     23.95 o 
 -13  -1   4       41.92       25.93     14.97 o 
 -12  -1   4      748.89      846.36     36.32 o 
 -11  -1   4        2.78        0.00     11.16 o 
 -10  -1   4      556.60      565.78     29.33 o 
  -9  -1   4      743.07      673.46     16.02 o 
  -8  -1   4       30.26       50.42      6.02 o 
  -7  -1   4     1976.90     1961.40     26.65 o 
  -6  -1   4       65.60       97.73     13.74 o 
  -5  -1   4     1178.92     1128.22     16.00 o 
  -4  -1   4    19215.77    18269.29    198.10 o 
  -3  -1   4     1081.34      863.87     32.15 o 
  -2  -1   4     2059.75     1822.86     24.45 o 
  -1  -1   4      219.07      239.71     12.68 o 
   0  -1   4     3223.61     3131.94     54.39 o 
   1  -1   4      297.09      247.05     24.98 o 
   2  -1   4     1808.85     1530.51     27.41 o 
   3  -1   4     3664.74     3334.04     55.21 o 
   4  -1   4     5718.13     5191.84     83.93 o 
   5  -1   4     3687.11     3496.76     69.24 o 
   6  -1   4      101.93       88.73     11.68 o 
   7  -1   4      268.54      268.36     14.36 o 
   8  -1   4      353.74      382.95     17.75 o 
   9  -1   4     1214.66     1216.59     31.75 o 
  10  -1   4      226.75      241.72     28.25 o 
  11  -1   4        0.25        0.00     19.57 o 
  12  -1   4      303.99      327.51     30.29 o 
 -13   0   4       83.05       66.14     27.11 o 
 -12   0   4      104.08      113.30     15.74 o 
 -11   0   4      456.71      497.67     20.87 o 
 -10   0   4       45.94       45.14     11.55 o 
  -9   0   4      122.57      133.27     11.96 o 
  -8   0   4     1951.76     1861.49     35.52 o 
  -7   0   4      889.09      892.79     14.09 o 
  -6   0   4      283.64      307.93      8.16 o 
  -5   0   4       37.91       28.21      4.70 o 
  -4   0   4      616.97      714.38     12.92 o 
  -3   0   4     1219.16     1569.33     23.50 o 
  -2   0   4      118.66      179.00      7.30 o 
  -1   0   4     2147.96     2348.00     44.97 o 
   0   0   4       37.92       45.78     10.91 o 
   1   0   4     2667.65     2532.81     39.10 o 
   2   0   4      707.02      786.32     14.75 o 
   3   0   4       28.82       50.51      5.81 o 
   4   0   4      224.58      207.35      8.46 o 
   5   0   4     2503.41     2518.47     40.27 o 
   6   0   4       39.62       29.15      8.21 o 
   7   0   4        0.36        5.13      7.58 o 
   8   0   4      586.18      583.00     20.49 o 
   9   0   4     1705.06     1614.48     36.77 o 
  10   0   4       88.61       76.40     14.49 o 
  11   0   4        0.14        1.95     14.27 o 
  12   0   4       79.02      100.88     23.30 o 
 -12   1   4      568.41      577.87     24.06 o 
 -11   1   4        6.10        8.32     12.51 o 
 -10   1   4        3.75        4.77     10.76 o 
  -9   1   4      169.67      187.51     12.91 o 
  -8   1   4       70.96       97.04     10.33 o 
  -7   1   4     1815.61     1779.07     40.76 o 
  -6   1   4      376.21      365.75      9.32 o 
  -5   1   4     2188.79     1916.60     21.56 o 
  -4   1   4     8108.39     8529.76     95.97 o 
  -3   1   4      278.71      168.41      9.85 o 
  -2   1   4     3010.78     3486.43     52.82 o 
  -1   1   4      501.92      784.46     13.58 o 
   0   1   4     1374.35     1709.85     54.42 o 
   1   1   4     1136.14      844.72     58.97 o 
   2   1   4      409.22      643.35     17.92 o 
   3   1   4      127.22      117.56      5.79 o 
   4   1   4     1541.87     1477.36     21.85 o 
   5   1   4     5600.31     5970.07     85.51 o 
   6   1   4      799.07      938.30     32.68 o 
   7   1   4      506.34      509.10     18.01 o 
   8   1   4      386.66      340.26     15.77 o 
   9   1   4       26.55        8.24     10.77 o 
  10   1   4     1508.79     1500.16     36.31 o 
  11   1   4      169.00      166.28     17.36 o 
  12   1   4      103.92       78.51     19.55 o 
  13   1   4      163.21      144.81     44.59 o 
 -12   2   4      144.22      147.27     16.95 o 
 -11   2   4      387.90      411.01     24.25 o 
 -10   2   4      275.63      282.53     18.28 o 
  -9   2   4     1053.40      980.09     36.79 o 
  -8   2   4     2082.84     2039.29     49.45 o 
  -7   2   4      889.21      918.49     20.35 o 
  -6   2   4     1575.71     1531.52     22.49 o 
  -5   2   4       27.26       37.34      4.87 o 
  -4   2   4     3254.42     3265.38     36.80 o 
  -3   2   4      194.77      275.98     25.81 o 
  -2   2   4     3025.81     3019.68     38.90 o 
  -1   2   4      112.04      141.54      8.46 o 
   0   2   4    19781.38    17541.63    328.17 o 
   1   2   4    70477.60    68552.52    875.18 o 
   2   2   4    33256.18    30741.13    393.91 o 
   3   2   4        0.85       27.16      8.84 o 
   4   2   4      101.04      107.38      6.42 o 
   5   2   4      618.10      612.22     23.74 o 
   6   2   4     9505.14     9577.60    108.16 o 
   7   2   4       50.13       46.06      7.88 o 
   8   2   4     1211.53     1256.58     26.18 o 
   9   2   4     1590.84     1528.23     34.26 o 
  10   2   4      221.67      233.74     16.60 o 
  11   2   4       58.78       68.49     14.59 o 
  12   2   4       90.35       77.58     16.74 o 
  13   2   4      118.73      139.01     23.04 o 
 -11   3   4       28.88       30.32     16.23 o 
 -10   3   4      146.47      152.47     16.15 o 
  -9   3   4       52.31       45.10     10.88 o 
  -8   3   4      412.19      417.88     22.36 o 
  -7   3   4     1896.66     1997.32     31.27 o 
  -6   3   4     1716.82     1651.59     28.73 o 
  -5   3   4      453.78      446.04     10.81 o 
  -4   3   4     2361.22     2491.21     33.96 o 
  -3   3   4     1490.27     1450.64     20.80 o 
  -2   3   4     3193.50     3025.35     37.69 o 
  -1   3   4      144.44      161.85     11.00 o 
   0   3   4    12745.67    12454.91    148.39 o 
   1   3   4    62805.20    58949.64   1281.18 o 
   2   3   4    42895.46    42285.02    491.01 o 
   3   3   4      418.93      654.71     12.46 o 
   4   3   4      176.83      151.02      8.25 o 
   5   3   4     1644.46     1578.48     24.61 o 
   6   3   4      781.75      981.94     18.86 o 
   7   3   4     2195.76     2179.80     32.15 o 
   8   3   4      548.12      546.01     13.42 o 
   9   3   4      520.61      465.21     18.77 o 
  10   3   4     1048.91      958.06     28.46 o 
  11   3   4        2.71        0.00     13.00 o 
  12   3   4        0.23        0.00     13.97 o 
  13   3   4      348.71      347.97     26.28 o 
 -11   4   4      377.52      434.72     39.37 o 
 -10   4   4      520.94      501.54     20.95 o 
  -9   4   4        0.61       16.26     13.41 o 
  -8   4   4      366.49      383.26     15.07 o 
  -7   4   4     1001.46      989.18     24.56 o 
  -6   4   4      223.07      252.62     11.82 o 
  -5   4   4      592.30      569.24     16.44 o 
  -4   4   4      304.10      295.26      9.58 o 
  -3   4   4     4187.03     3898.06     46.39 o 
  -2   4   4    19921.88    19956.90    231.41 o 
  -1   4   4      726.41      706.75     11.57 o 
   0   4   4       30.71       68.35      4.12 o 
   1   4   4     1275.97     1327.76     20.89 o 
   2   4   4      363.83      404.54     14.44 o 
   3   4   4     4060.00     3642.56     64.41 o 
   4   4   4      957.93     1150.95     19.92 o 
   5   4   4     3738.58     3552.11     43.60 o 
   6   4   4     3724.58     3127.65     39.61 o 
   7   4   4      464.44      442.35     12.14 o 
   8   4   4       76.89       92.31      9.62 o 
   9   4   4     1316.02     1277.92     24.86 o 
  10   4   4       55.63       74.13     12.68 o 
  11   4   4      509.95      606.56     23.64 o 
  12   4   4      119.58       84.35     15.82 o 
  13   4   4        0.77       12.11     15.68 o 
  14   4   4      145.67      194.74     25.25 o 
 -10   5   4        0.64        1.30     12.48 o 
  -9   5   4      283.28      253.71     15.02 o 
  -8   5   4       64.91       92.31     10.34 o 
  -7   5   4       35.96       60.90     11.92 o 
  -6   5   4     1177.87     1178.39     26.44 o 
  -5   5   4       23.24       28.99     12.52 o 
  -4   5   4      254.66      248.65      9.30 o 
  -3   5   4     1963.24     2084.43     28.27 o 
  -2   5   4        6.13       15.39      4.52 o 
  -1   5   4      648.55      733.04     10.74 o 
   0   5   4      654.48      670.59     12.87 o 
   1   5   4      390.67      401.57      9.78 o 
   2   5   4     6574.23     5816.13    107.84 o 
   3   5   4       13.00       43.57      9.88 o 
   4   5   4       88.58       70.36      4.16 o 
   5   5   4     6433.33     6199.64     70.62 o 
   6   5   4      650.38      535.59     12.39 o 
   7   5   4     1125.90     1083.02     17.93 o 
   8   5   4      239.25      262.56     16.28 o 
   9   5   4       69.87       86.21      8.77 o 
  10   5   4      798.66      843.85     24.28 o 
  11   5   4      430.04      459.40     15.66 o 
  12   5   4       63.58       41.97     14.82 o 
  13   5   4       49.45       27.84     16.10 o 
  14   5   4       60.40       60.17     21.62 o 
  -9   6   4       56.31       80.28     15.73 o 
  -8   6   4        2.86        0.00     16.10 o 
  -7   6   4      415.64      464.15     19.79 o 
  -6   6   4       32.02       37.74     10.87 o 
  -5   6   4      968.26      944.65     25.64 o 
  -4   6   4       33.55       19.64      7.97 o 
  -3   6   4      393.67      394.13     14.09 o 
  -2   6   4     9350.84     8976.58    138.01 o 
  -1   6   4      849.71      769.52     16.88 o 
   0   6   4      576.56      508.06      9.82 o 
   1   6   4      527.89      601.32     14.65 o 
   2   6   4      320.83      429.03     33.68 o 
   3   6   4     2883.88     2569.07     38.84 o 
   4   6   4       25.68       45.18      3.93 o 
   5   6   4      329.75      340.91      8.22 o 
   6   6   4     3010.09     2933.83     39.25 o 
   7   6   4      264.12      320.58     24.48 o 
   8   6   4      823.08      923.25     18.78 o 
   9   6   4      396.65      469.24     15.37 o 
  10   6   4       74.66       55.45      9.34 o 
  11   6   4      409.26      393.47     15.48 o 
  12   6   4        3.62       15.41     12.18 o 
  13   6   4      368.53      360.02     29.75 o 
  14   6   4       71.16       55.93     18.16 o 
  -9   7   4      158.79      146.05     30.55 o 
  -8   7   4        0.35       10.42     25.26 o 
  -7   7   4        3.53        0.00     19.10 o 
  -6   7   4     1281.57     1370.65     43.81 o 
  -5   7   4      580.36      632.14     33.83 o 
  -4   7   4      277.04      281.46     20.59 o 
  -3   7   4     1643.60     1671.06     45.09 o 
  -2   7   4        2.89       28.61      6.73 o 
  -1   7   4     2103.78     2007.24     35.24 o 
   0   7   4      193.57      214.93      6.22 o 
   1   7   4      318.20      252.57      8.53 o 
   2   7   4     3254.87     3213.66     49.69 o 
   3   7   4     1893.52     1707.30     28.23 o 
   4   7   4      294.11      320.84     13.16 o 
   5   7   4      582.63      651.91     15.93 o 
   6   7   4      247.15      261.46     13.42 o 
   7   7   4     3818.38     3756.71     49.56 o 
   8   7   4     1117.91     1149.90     21.13 o 
   9   7   4      336.63      272.72     15.63 o 
  10   7   4      548.25      515.54     17.34 o 
  11   7   4      735.27      752.12     21.18 o 
  12   7   4       98.28      104.14     15.10 o 
  13   7   4       42.11       49.44     11.70 o 
  14   7   4      158.49      121.05     12.18 o 
  -8   8   4       22.07        9.22     26.23 o 
  -7   8   4       66.24       89.90     31.72 o 
  -6   8   4      376.41      344.92     27.16 o 
  -5   8   4     1049.92     1005.16     66.07 o 
  -4   8   4      759.16      753.68     57.01 o 
  -3   8   4     1362.25     1359.12     92.00 o 
  -2   8   4     2628.35     2655.80     46.50 o 
  -1   8   4     1744.31     1762.66     32.98 o 
   0   8   4      697.27      693.70     17.85 o 
   1   8   4      517.72      635.12     13.70 o 
   2   8   4     3338.45     3292.77     52.61 o 
   3   8   4       93.70       72.26      8.31 o 
   4   8   4      317.48      309.23     11.07 o 
   5   8   4      429.39      458.43     12.62 o 
   6   8   4      198.56      210.54      7.88 o 
   7   8   4      457.84      444.87     12.88 o 
   8   8   4      264.06      265.46     11.04 o 
   9   8   4       40.20       29.08      8.81 o 
  10   8   4      617.34      601.60     18.61 o 
  11   8   4       47.68       63.18     12.70 o 
  12   8   4       25.05        7.62     10.96 o 
  13   8   4       44.25       45.42     12.36 o 
  14   8   4        0.52        0.00     11.90 o 
  -7   9   4        4.63       12.46     22.62 o 
  -6   9   4      131.22      194.06     25.68 o 
  -5   9   4      610.68      622.94     39.10 o 
  -4   9   4        7.98        0.00     17.10 o 
  -3   9   4       91.98       83.46     14.47 o 
  -2   9   4     1951.46     1994.16     37.40 o 
  -1   9   4      334.50      329.11     17.99 o 
   0   9   4      607.32      572.10     21.02 o 
   1   9   4       75.61       61.20      5.41 o 
   2   9   4      858.27      892.07     20.56 o 
   3   9   4     1946.58     1907.74     37.05 o 
   4   9   4      183.14      191.88     12.83 o 
   5   9   4      770.29      733.76     23.64 o 
   6   9   4     1492.51     1487.44     28.08 o 
   7   9   4      383.00      400.95     21.04 o 
   8   9   4      527.18      530.41     17.54 o 
   9   9   4      428.05      433.49     14.68 o 
  10   9   4      384.43      371.91     16.21 o 
  11   9   4        5.30        7.28     10.30 o 
  12   9   4       67.61       52.87     13.35 o 
  13   9   4       54.24       11.13     11.83 o 
  14   9   4       23.72       32.64     13.41 o 
  -6  10   4      273.70      194.02     44.89 o 
  -5  10   4      117.34       99.64     39.12 o 
  -4  10   4      232.43      176.51     40.57 o 
  -3  10   4      142.55      160.05     25.45 o 
  -2  10   4     1228.37     1183.27     38.46 o 
  -1  10   4     2147.71     2311.88     50.62 o 
   0  10   4      155.80      156.18     28.57 o 
   1  10   4        6.94        6.13     10.78 o 
   2  10   4      384.35      387.59     23.13 o 
   3  10   4      712.09      717.88     26.46 o 
   4  10   4     1451.03     1511.45     32.68 o 
   5  10   4      310.51      347.40     17.72 o 
   6  10   4      349.73      376.68     15.58 o 
   7  10   4     1201.64     1115.91     32.77 o 
   8  10   4        0.05       16.97     10.69 o 
   9  10   4        1.85        0.00     10.34 o 
  10  10   4      139.24      156.34     18.87 o 
  11  10   4      117.97      122.88     15.88 o 
  12  10   4       10.37        3.36     11.10 o 
  13  10   4       20.77       19.48     12.38 o 
  14  10   4       27.44       22.22     13.55 o 
  -5  11   4      236.77      171.38     45.33 o 
  -4  11   4       92.59       32.04     52.51 o 
  -3  11   4        6.83       27.26     14.57 o 
  -2  11   4       22.84       40.28     31.00 o 
  -1  11   4      896.18      931.82     45.29 o 
   0  11   4      763.26      753.11     38.60 o 
   1  11   4       56.72       87.93     14.15 o 
   2  11   4       82.33       96.15      7.51 o 
   3  11   4     1188.48     1136.72     58.22 o 
   4  11   4        9.63       33.52     10.73 o 
   5  11   4      271.96      298.74     48.30 o 
   6  11   4      296.15      277.55     24.04 o 
   7  11   4       55.72       62.15     13.80 o 
   8  11   4      192.87      215.76     16.00 o 
   9  11   4        9.84       23.03     11.79 o 
  10  11   4       30.87       29.31     12.64 o 
  11  11   4      335.80      307.10     24.78 o 
  12  11   4        6.83        0.00     16.45 o 
  13  11   4       32.59       50.09     19.69 o 
  14  11   4        0.14        0.37     18.08 o 
  -4  12   4      374.53      438.54     61.17 o 
  -3  12   4        5.40       14.76     16.32 o 
  -2  12   4        8.04        2.58     19.93 o 
  -1  12   4      497.07      481.51     29.38 o 
   0  12   4      178.42      174.15     17.79 o 
   1  12   4      202.76      198.85     20.81 o 
   2  12   4       61.06       49.41     14.71 o 
   3  12   4      120.99      143.79     15.41 o 
   4  12   4      493.66      482.56     22.64 o 
   5  12   4       37.84       41.67     22.49 o 
   6  12   4        7.96        0.00     11.82 o 
   7  12   4      346.66      364.19     21.23 o 
   8  12   4      129.18      100.56     18.17 o 
   9  12   4       54.09       98.37     17.86 o 
  10  12   4        9.25        0.00     12.87 o 
  11  12   4      166.39      119.19     23.07 o 
  12  12   4      114.74       78.57     21.14 o 
  13  12   4       23.91        5.02     27.85 o 
  -2  13   4        0.27        0.00     18.38 o 
  -1  13   4       52.42       38.41     19.58 o 
   0  13   4      180.72      207.08     19.63 o 
   1  13   4        0.75        0.00     14.41 o 
   2  13   4       37.52       36.01     15.78 o 
   3  13   4      167.73      171.22     30.02 o 
   4  13   4      211.49      246.54     16.27 o 
   5  13   4      249.69      232.59     18.14 o 
   6  13   4        0.35        0.00     13.07 o 
   7  13   4       93.53      126.26     17.38 o 
   8  13   4      527.80      554.14     31.08 o 
   9  13   4       57.29       50.23     18.33 o 
  10  13   4      303.44      305.57     26.67 o 
  11  13   4      203.17      172.37     18.26 o 
  12  13   4      233.38      280.73     81.39 o 
  13  13   4       45.62       47.17     21.50 o 
  -1  14   4      173.22      161.01     26.27 o 
   0  14   4      227.62      218.37     27.52 o 
   1  14   4      115.25       74.41     18.79 o 
   2  14   4       10.66       37.61     30.10 o 
   3  14   4        8.88       19.18     28.15 o 
   4  14   4      306.88      324.08     26.14 o 
   5  14   4       52.50       43.30     13.82 o 
   6  14   4      183.75      194.12     18.90 o 
   7  14   4       92.93       86.57     16.96 o 
   8  14   4      111.76       72.39     20.79 o 
   9  14   4      172.67      160.53     31.70 o 
  10  14   4        0.35        7.52     19.58 o 
  11  14   4      142.90      116.09     23.50 o 
  12  14   4      172.68      168.79     19.79 o 
   1  15   4      216.52      191.96     69.04 o 
   2  15   4      207.30      220.71     37.05 o 
   3  15   4       17.86       38.55     35.48 o 
   4  15   4       51.99       48.35     31.83 o 
   5  15   4      175.38      198.88     20.66 o 
   6  15   4       43.90       61.45     15.37 o 
   7  15   4      216.84      184.94     20.26 o 
   8  15   4       29.69       12.41     17.44 o 
   9  15   4       61.66       62.07     21.07 o 
  10  15   4       41.86       25.34     21.67 o 
  11  15   4        2.83        4.23     21.43 o 
   4  16   4       23.43        0.00     33.38 o 
   5  16   4       19.77       24.15     33.13 o 
   6  16   4        3.82        0.00     13.48 o 
   7  16   4        0.48        6.49     15.65 o 
   8  16   4      120.00      135.70     20.64 o 
   9  16   4       43.12        5.20     19.08 o 
  -9 -14   5      171.40      185.35     23.90 o 
  -8 -14   5       71.48       54.54     18.25 o 
  -7 -14   5        6.11       25.68     15.21 o 
  -6 -14   5      228.27      240.20     61.75 o 
  -5 -14   5       17.75       48.41     40.28 o 
  -4 -14   5        1.03        0.00     32.16 o 
  -3 -14   5       88.71       34.77     34.90 o 
 -11 -13   5        4.68       32.23     20.78 o 
 -10 -13   5      261.78      267.29     26.39 o 
  -9 -13   5       24.93       38.00     19.62 o 
  -8 -13   5        7.15       13.09     17.07 o 
  -7 -13   5      190.37      197.65     15.48 o 
  -6 -13   5       52.95       53.71     25.53 o 
  -5 -13   5      165.37      195.86     42.69 o 
  -4 -13   5        1.06        0.00     33.65 o 
  -3 -13   5       13.22       44.38     32.38 o 
  -2 -13   5      239.56      288.51     41.90 o 
  -1 -13   5       47.49       55.35     34.99 o 
 -12 -12   5       38.57       75.32     23.89 o 
 -11 -12   5      165.59      163.93     24.64 o 
 -10 -12   5       59.93       61.92     20.23 o 
  -9 -12   5      339.68      292.71     24.91 o 
  -8 -12   5        0.15        0.00     15.83 o 
  -7 -12   5       22.57       34.99     16.25 o 
  -6 -12   5      722.01      740.74     23.96 o 
  -5 -12   5       81.28       83.42     13.10 o 
  -4 -12   5      306.18      261.04     35.32 o 
  -3 -12   5      422.24      500.26     81.93 o 
  -2 -12   5      149.66      174.14     76.75 o 
  -1 -12   5      133.20      121.20     26.31 o 
   0 -12   5      110.98       92.44     25.78 o 
   1 -12   5      138.66      117.62     28.62 o 
 -13 -11   5      188.77      162.39     22.35 o 
 -12 -11   5       46.67       65.47     18.60 o 
 -11 -11   5       24.59        0.00     14.80 o 
 -10 -11   5      493.25      511.87     25.48 o 
  -9 -11   5      403.38      404.76     51.97 o 
  -8 -11   5      143.49      130.49     18.89 o 
  -7 -11   5       21.84       41.59     15.56 o 
  -6 -11   5      579.81      598.70     28.26 o 
  -5 -11   5      200.57      277.82     25.07 o 
  -4 -11   5      450.10      481.10     19.16 o 
  -3 -11   5      133.76       97.23     35.60 o 
  -2 -11   5      894.25      851.59     40.05 o 
  -1 -11   5     1184.18     1052.65     41.07 o 
   0 -11   5        9.18       19.25     21.92 o 
   1 -11   5       74.07       92.44     23.86 o 
   2 -11   5      561.90      542.39     36.98 o 
   3 -11   5        7.55        9.38     24.41 o 
 -13 -10   5       60.41       44.24     18.79 o 
 -12 -10   5        3.22        0.00     30.13 o 
 -11 -10   5       26.30       37.54     12.64 o 
 -10 -10   5      133.59      130.99     17.48 o 
  -9 -10   5      232.22      210.88     18.23 o 
  -8 -10   5        6.85        0.00     12.17 o 
  -7 -10   5       90.42      144.80     15.19 o 
  -6 -10   5     1233.16     1222.01     32.32 o 
  -5 -10   5      721.88      740.70     22.29 o 
  -4 -10   5      364.30      411.43     19.08 o 
  -3 -10   5      277.35      253.20     30.59 o 
  -2 -10   5       43.84       63.27     24.17 o 
  -1 -10   5        2.96        0.21     17.58 o 
   0 -10   5     1585.31     1478.09     46.35 o 
   1 -10   5       39.07       60.33     20.44 o 
   2 -10   5       60.43       62.89     21.52 o 
   3 -10   5      933.99     1008.21     41.98 o 
   4 -10   5      113.24       67.51     25.33 o 
 -13  -9   5      197.37      192.05     44.27 o 
 -12  -9   5        2.45       23.81     16.97 o 
 -11  -9   5       17.11       14.25     14.63 o 
 -10  -9   5      409.63      379.40     16.78 o 
  -9  -9   5       88.08       86.36     11.09 o 
  -8  -9   5       72.07       67.19     12.71 o 
  -7  -9   5        5.56       17.16     11.50 o 
  -6  -9   5     1040.47     1068.70     29.36 o 
  -5  -9   5      228.47      222.07     13.98 o 
  -4  -9   5      337.69      305.33     17.75 o 
  -3  -9   5      728.69      605.60     19.04 o 
  -2  -9   5       68.54       92.41     12.80 o 
  -1  -9   5      149.42      132.18     14.09 o 
   0  -9   5       78.93       90.32     18.63 o 
   1  -9   5      617.20      651.03     31.40 o 
   2  -9   5       76.77       93.11     20.85 o 
   3  -9   5        9.53       24.82     19.97 o 
   4  -9   5      598.12      641.62     35.09 o 
   5  -9   5        9.73        0.00     22.80 o 
 -14  -8   5       36.90       30.58     24.71 o 
 -13  -8   5      491.02      557.81     32.66 o 
 -12  -8   5        3.21        0.00     14.85 o 
 -11  -8   5       34.66       16.85     14.07 o 
 -10  -8   5       90.44      121.98     12.20 o 
  -9  -8   5      449.55      475.68     17.59 o 
  -8  -8   5      494.13      423.82     15.77 o 
  -7  -8   5       56.44       42.02      9.00 o 
  -6  -8   5      496.37      474.32     25.93 o 
  -5  -8   5      593.63      584.68     20.50 o 
  -4  -8   5        1.95        0.00      6.01 o 
  -3  -8   5        3.95        5.62      9.65 o 
  -2  -8   5       62.49       77.69     11.75 o 
  -1  -8   5       52.35       60.81     11.47 o 
   0  -8   5      828.75      853.04     27.27 o 
   1  -8   5       92.24       91.08     13.59 o 
   2  -8   5      158.11      145.80     15.40 o 
   3  -8   5      570.08      613.86     25.00 o 
   4  -8   5      213.21      219.37     19.36 o 
   5  -8   5      117.23       94.62     22.84 o 
   6  -8   5        4.13        0.73     17.42 o 
 -14  -7   5       38.79       43.10     13.29 o 
 -13  -7   5      102.81      106.84     13.52 o 
 -12  -7   5      255.46      262.06     15.27 o 
 -11  -7   5       17.19       20.32     10.29 o 
 -10  -7   5       50.72       49.88     10.55 o 
  -9  -7   5     1722.38     1566.51     31.77 o 
  -8  -7   5       34.68       43.17     12.01 o 
  -7  -7   5      248.11      290.67     16.55 o 
  -6  -7   5      604.78      633.58     25.26 o 
  -5  -7   5       70.09       77.18     10.22 o 
  -4  -7   5     3516.72     3645.91     73.95 o 
  -3  -7   5      821.42      771.34     21.44 o 
  -2  -7   5       29.69       44.49      6.12 o 
  -1  -7   5     2809.99     2744.75     50.65 o 
   0  -7   5      619.53      568.89     19.97 o 
   1  -7   5        8.60        5.84     10.55 o 
   2  -7   5     1712.81     1600.72     64.68 o 
   3  -7   5      105.14      109.37     14.43 o 
   4  -7   5     1218.44     1211.40     39.03 o 
   5  -7   5      120.62      143.04     17.83 o 
   6  -7   5       28.04       27.69     16.53 o 
   7  -7   5      134.53      197.02     18.79 o 
 -14  -6   5        0.17       27.80     12.47 o 
 -13  -6   5      407.33      412.20     17.94 o 
 -12  -6   5       10.14        3.41     13.59 o 
 -11  -6   5      252.15      251.69     13.93 o 
 -10  -6   5        0.79       18.96      9.00 o 
  -9  -6   5       12.76       23.51      6.50 o 
  -8  -6   5     3397.22     3321.52     40.04 o 
  -7  -6   5      392.47      393.71     17.11 o 
  -6  -6   5       86.79      107.83      7.69 o 
  -5  -6   5     2276.59     2209.04     31.84 o 
  -4  -6   5       98.39      111.59     10.68 o 
  -3  -6   5     1345.10     1247.88     28.11 o 
  -2  -6   5       42.75       52.66      6.48 o 
  -1  -6   5       13.52       23.96      8.64 o 
   0  -6   5     2699.83     2458.23     45.74 o 
   1  -6   5      973.32      991.77     25.39 o 
   2  -6   5      127.99      148.76     13.26 o 
   3  -6   5      201.79      243.56     20.83 o 
   4  -6   5        7.34       10.45     12.41 o 
   5  -6   5      319.69      305.02     26.31 o 
   6  -6   5       44.14       15.03     15.68 o 
   7  -6   5        0.86        8.38     13.81 o 
   8  -6   5      110.65       89.78     20.48 o 
 -14  -5   5       39.59       56.27     12.42 o 
 -13  -5   5       23.63       11.14     13.27 o 
 -12  -5   5     1159.92     1137.22     37.16 o 
 -11  -5   5       11.28       24.34     11.65 o 
 -10  -5   5       67.69       76.78      9.08 o 
  -9  -5   5     1258.73     1133.64     20.02 o 
  -8  -5   5      112.20      112.68      7.01 o 
  -7  -5   5     1333.37     1413.48     21.59 o 
  -6  -5   5      196.98      243.24     12.67 o 
  -5  -5   5       40.91       53.39      7.47 o 
  -4  -5   5     5438.89     4862.24     68.53 o 
  -3  -5   5     2864.35     2735.31     39.96 o 
  -1  -5   5      486.68      344.99     10.63 o 
   0  -5   5       12.37       21.70      7.97 o 
   1  -5   5     1019.40     1098.53     25.67 o 
   2  -5   5      954.23      920.35     24.06 o 
   3  -5   5      431.66      552.29     29.82 o 
   4  -5   5     1861.15     1793.06     51.42 o 
   5  -5   5      262.21      301.75     18.05 o 
   6  -5   5        1.90       26.49     14.96 o 
   7  -5   5      150.27      144.83     15.46 o 
   8  -5   5       38.10       49.63     15.28 o 
   9  -5   5        7.43       14.83     17.93 o 
 -14  -4   5       30.90       10.58      9.70 o 
 -13  -4   5      193.53      200.63     13.36 o 
 -12  -4   5       98.71       92.57     12.47 o 
 -11  -4   5     1121.26     1101.92     24.83 o 
 -10  -4   5        3.62        0.00      8.37 o 
  -9  -4   5      152.15      186.10      9.98 o 
  -8  -4   5     2377.52     2486.52     33.25 o 
  -7  -4   5     2025.65     1888.56     24.65 o 
  -6  -4   5      183.25      138.83      7.64 o 
  -5  -4   5     4604.76     4657.53     54.33 o 
  -4  -4   5     1605.02     1785.16     26.04 o 
  -3  -4   5       80.89       84.02      8.10 o 
  -2  -4   5       18.26        7.47      7.47 o 
  -1  -4   5     8616.10     9100.23    133.95 o 
   0  -4   5      459.81      491.35     16.62 o 
   1  -4   5     3065.04     3029.88     58.56 o 
   2  -4   5       82.15       97.52      9.85 o 
   3  -4   5       87.20      126.59     10.12 o 
   4  -4   5     3872.86     3762.73     59.94 o 
   5  -4   5        6.81        5.38     10.82 o 
   6  -4   5       48.39       46.96     23.69 o 
   7  -4   5       77.38       65.95     13.22 o 
   8  -4   5      130.92      121.71     15.57 o 
   9  -4   5      505.16      554.38     24.52 o 
  10  -4   5       53.54       84.45     23.90 o 
 -13  -3   5        0.65        0.00     14.54 o 
 -12  -3   5      557.71      550.39     17.58 o 
 -11  -3   5      975.36     1027.10     23.43 o 
 -10  -3   5      226.28      172.22     11.05 o 
  -9  -3   5      752.08      780.90     20.67 o 
  -8  -3   5      453.83      375.64     11.77 o 
  -7  -3   5     1088.47      910.00     14.65 o 
  -6  -3   5     2496.43     2515.21     30.01 o 
  -5  -3   5      652.81      638.00     13.51 o 
  -4  -3   5     5082.62     4678.02     53.91 o 
  -3  -3   5    10189.53     9968.57    121.66 o 
  -2  -3   5       17.19       26.54     11.39 o 
  -1  -3   5      308.72      297.11     26.50 o 
   0  -3   5    10112.82    11001.14    160.32 o 
   1  -3   5     1431.74     1160.45     27.02 o 
   2  -3   5     3735.52     3343.18     56.57 o 
   3  -3   5      591.99      778.47     22.90 o 
   4  -3   5     2017.08     1956.94     44.15 o 
   5  -3   5     2892.11     2786.47     62.03 o 
   6  -3   5        1.30        0.00     14.11 o 
   7  -3   5      231.82      236.97     17.71 o 
   8  -3   5      198.56      170.88     18.41 o 
   9  -3   5       90.31      101.55     17.56 o 
  10  -3   5      276.04      269.85     23.07 o 
 -13  -2   5       22.33       27.67     15.32 o 
 -12  -2   5      173.92      181.47     16.70 o 
 -11  -2   5      291.05      282.28     12.66 o 
 -10  -2   5      847.50      720.62     18.53 o 
  -9  -2   5      244.74      277.47     11.46 o 
  -8  -2   5     1012.32      882.46     17.35 o 
  -7  -2   5     3716.71     3683.45     48.56 o 
  -6  -2   5        3.49       21.72      5.09 o 
  -5  -2   5       48.16       95.18      5.29 o 
  -4  -2   5     1124.21      914.05     14.09 o 
  -3  -2   5      138.35      217.95      9.10 o 
  -2  -2   5     7566.84     7750.34    105.09 o 
  -1  -2   5      144.15      114.36     12.93 o 
   0  -2   5     1120.09     1018.54     19.94 o 
   1  -2   5    11907.62    11260.60    186.82 o 
   2  -2   5      405.05      352.02     11.50 o 
   3  -2   5       29.65       85.14      7.63 o 
   4  -2   5     2628.89     2366.17     49.88 o 
   5  -2   5      222.00      268.05     15.37 o 
   6  -2   5     2481.78     2307.73     51.87 o 
   7  -2   5        8.69        4.23     12.60 o 
   8  -2   5       23.81       18.54     14.51 o 
   9  -2   5     1152.68     1083.08     34.75 o 
  10  -2   5      154.15      223.35     21.18 o 
  11  -2   5       20.00        0.00     20.47 o 
 -13  -1   5       32.57       53.18     15.90 o 
 -12  -1   5       81.27       96.94     15.40 o 
 -11  -1   5      609.95      609.81     22.74 o 
 -10  -1   5       15.99       28.02     10.39 o 
  -9  -1   5      237.36      236.78     10.59 o 
  -8  -1   5       30.79       52.37      7.13 o 
  -7  -1   5      505.93      447.96     14.39 o 
  -6  -1   5     5394.54     5774.08     71.48 o 
  -5  -1   5       30.40       53.59      9.15 o 
  -4  -1   5     1226.67     1430.51     19.25 o 
  -3  -1   5     1523.35     1634.30     19.53 o 
  -2  -1   5      210.84      281.58      8.86 o 
  -1  -1   5       23.94       43.98      6.61 o 
   0  -1   5      169.38      181.02     11.11 o 
   1  -1   5      226.26      163.62      6.08 o 
   2  -1   5     6555.96     6257.03    110.95 o 
   3  -1   5      790.88      766.47     17.69 o 
   4  -1   5      366.44      450.94     14.63 o 
   5  -1   5     4607.53     4798.42     92.20 o 
   6  -1   5      943.22      906.72     27.29 o 
   7  -1   5       33.68       24.27     15.79 o 
   8  -1   5       38.53       45.33     11.81 o 
   9  -1   5      508.45      459.83     56.92 o 
  10  -1   5      871.90      798.02     31.20 o 
  11  -1   5      435.61      371.59     24.86 o 
 -13   0   5        1.15       18.59     15.76 o 
 -12   0   5      142.50      131.49     17.98 o 
 -11   0   5      169.04      185.89     15.78 o 
 -10   0   5     1141.08     1163.94     29.37 o 
  -9   0   5      125.28      144.50     12.62 o 
  -8   0   5      595.42      514.01     13.82 o 
  -7   0   5     4987.54     4758.87     57.21 o 
  -6   0   5        7.32        6.26      4.31 o 
  -5   0   5     2004.29     2201.51     30.01 o 
  -4   0   5       72.47       60.11      5.29 o 
  -3   0   5      875.68      736.43     12.44 o 
  -2   0   5     7910.71     6999.30     68.14 o 
  -1   0   5     4751.29     4300.87    105.06 o 
   0   0   5     1541.84     1164.17     23.25 o 
   1   0   5     8213.13     7438.64     96.39 o 
   2   0   5     1710.19     1486.90     32.71 o 
   3   0   5      594.50      685.82     11.28 o 
   4   0   5       13.18       10.81      5.38 o 
   5   0   5       61.45       56.79      8.22 o 
   6   0   5     1625.07     1497.97     31.76 o 
   7   0   5      607.41      529.20     22.23 o 
   8   0   5       31.07       60.09     11.28 o 
   9   0   5       17.81        2.39     11.69 o 
  10   0   5      846.59      840.55     44.62 o 
  11   0   5      256.27      292.20     23.35 o 
  12   0   5      115.09       99.42     24.01 o 
 -12   1   5      103.41       79.88     15.70 o 
 -11   1   5      584.92      557.19     22.67 o 
 -10   1   5       43.23       33.76     12.12 o 
  -9   1   5      128.81      170.76     13.29 o 
  -8   1   5        0.35        0.00      8.74 o 
  -7   1   5        3.25        0.79      7.53 o 
  -6   1   5      664.70      589.52     13.05 o 
  -5   1   5      854.38      996.88     15.39 o 
  -4   1   5      134.61      123.14      5.06 o 
  -3   1   5     2091.21     2033.89     30.04 o 
  -2   1   5       47.65       57.78      7.73 o 
  -1   1   5     1566.88     1266.72     16.37 o 
   0   1   5      701.82      727.64     15.56 o 
   1   1   5     2857.15     3229.98     40.28 o 
   2   1   5      941.86      975.60     14.86 o 
   3   1   5      757.46      764.42     21.11 o 
   4   1   5        0.87       15.62      5.90 o 
   5   1   5      118.19       80.89      7.53 o 
   6   1   5     3509.13     3437.01     60.00 o 
   7   1   5       40.58       20.38      7.88 o 
   8   1   5      120.93      112.08     15.54 o 
   9   1   5      416.68      347.60     18.05 o 
  10   1   5       93.33       77.97     23.50 o 
  11   1   5      420.43      435.64     24.78 o 
  12   1   5       13.67        0.00     16.86 o 
 -12   2   5        6.01        1.44     23.90 o 
 -11   2   5      188.87      204.83     16.90 o 
 -10   2   5      848.16      930.99     26.72 o 
  -9   2   5      275.60      303.37     15.78 o 
  -8   2   5      812.49      862.04     25.39 o 
  -7   2   5     2392.44     2193.52     37.14 o 
  -6   2   5      227.19      247.32     10.90 o 
  -5   2   5     1062.95      920.65     14.28 o 
  -4   2   5       12.47       18.76      4.12 o 
  -3   2   5       19.14       12.02      5.05 o 
  -2   2   5     6961.88     6481.61     85.49 o 
  -1   2   5     4588.29     4335.08     51.69 o 
   0   2   5      490.05      551.24      8.62 o 
   1   2   5     1946.68     2060.32     38.07 o 
   2   2   5     3067.10     3391.73     42.48 o 
   3   2   5      961.22      856.78     23.65 o 
   4   2   5      291.17      241.45     10.20 o 
   5   2   5      717.21      781.57     28.22 o 
   6   2   5     2532.94     2298.01     32.06 o 
   7   2   5      375.83      407.02     14.28 o 
   8   2   5      248.65      296.81     24.92 o 
   9   2   5      780.10      752.59     33.34 o 
  10   2   5        5.50        0.00     12.25 o 
  11   2   5      273.57      286.72     19.44 o 
  12   2   5        9.48       24.74     17.45 o 
  13   2   5        0.38        0.00     24.08 o 
 -11   3   5      111.54      158.27     16.42 o 
 -10   3   5      161.88      164.94     15.19 o 
  -9   3   5      883.60      836.88     24.28 o 
  -8   3   5      856.18      870.64     24.48 o 
  -7   3   5       61.66       62.66      9.24 o 
  -6   3   5     2958.27     2802.42     44.27 o 
  -5   3   5     2149.74     2162.11     35.05 o 
  -4   3   5      138.23      276.11     20.50 o 
  -3   3   5     2332.54     2260.35     31.13 o 
  -2   3   5      304.14      261.25     14.36 o 
  -1   3   5      404.99      530.42     10.01 o 
   0   3   5     1786.81     1563.64     18.41 o 
   1   3   5     2406.75     2434.08     50.57 o 
   2   3   5     1622.09     1347.67     18.38 o 
   3   3   5     3889.72     3344.56     42.42 o 
   4   3   5      586.35      620.97     13.21 o 
   5   3   5      161.93      137.62      6.67 o 
   6   3   5     7481.90     7377.50    102.86 o 
   7   3   5      252.17      286.96     14.13 o 
   8   3   5     1216.67     1119.92     21.75 o 
   9   3   5      261.53      284.61     23.66 o 
  10   3   5      845.16      933.74     27.62 o 
  11   3   5      564.64      633.83     24.87 o 
  12   3   5       78.18       71.83     16.33 o 
  13   3   5        7.57       20.62     17.79 o 
 -11   4   5       70.56       84.63     15.70 o 
 -10   4   5      331.80      405.86     19.46 o 
  -9   4   5      542.41      509.81     20.22 o 
  -8   4   5       67.02       72.68     11.17 o 
  -7   4   5      356.05      339.32     19.07 o 
  -6   4   5      357.21      353.80     13.94 o 
  -5   4   5      446.26      457.53     26.99 o 
  -4   4   5       50.45       14.28      6.17 o 
  -3   4   5     3026.01     2839.47     37.81 o 
  -2   4   5     1467.03     1261.52     18.48 o 
  -1   4   5     3988.09     3680.78     45.85 o 
   0   4   5     4860.02     4243.25     48.36 o 
   1   4   5       72.52       76.70      4.47 o 
   2   4   5    17853.87    18659.73    186.64 o 
   3   4   5      831.51      942.76     13.26 o 
   4   4   5     3167.02     3182.04     39.18 o 
   5   4   5     3193.00     3463.74     48.47 o 
   6   4   5     2475.99     2467.20     35.21 o 
   7   4   5     4775.20     4940.89     65.11 o 
   8   4   5      711.74      843.94     22.46 o 
   9   4   5       27.00       43.34      9.26 o 
  10   4   5      418.40      390.51     12.65 o 
  11   4   5        0.84        0.00     13.03 o 
  12   4   5        7.03       15.37     14.81 o 
  13   4   5       11.51        0.00     16.06 o 
 -10   5   5      173.34      167.87     15.97 o 
  -9   5   5       65.89       50.83     12.94 o 
  -8   5   5      544.49      568.00     19.92 o 
  -7   5   5       55.00       47.03      9.75 o 
  -6   5   5      523.35      526.79     16.10 o 
  -5   5   5     2987.48     2854.88     44.75 o 
  -4   5   5       29.76       25.08      7.01 o 
  -3   5   5      542.79      566.98     15.78 o 
  -2   5   5     3561.80     3821.61     43.54 o 
  -1   5   5        8.82       11.91      5.45 o 
   0   5   5     1331.51     1232.06     18.40 o 
   1   5   5     1850.37     2077.48     28.29 o 
   2   5   5     4621.04     4469.95     48.33 o 
   3   5   5     7324.52     7070.87     75.03 o 
   4   5   5       18.09       42.74      6.31 o 
   5   5   5      658.92      673.29     12.88 o 
   6   5   5      774.00      800.69     15.90 o 
   7   5   5       36.50       48.00      6.53 o 
   8   5   5     1934.67     1805.86     31.33 o 
   9   5   5        1.85       12.07      7.52 o 
  10   5   5       15.59        8.15      8.21 o 
  11   5   5      859.12      908.82     42.27 o 
  12   5   5      391.08      413.85     36.01 o 
  13   5   5       25.67       19.31     16.09 o 
  14   5   5       19.93        2.77     17.15 o 
  -9   6   5      405.94      432.25     24.65 o 
  -8   6   5        0.38        4.93     10.74 o 
  -7   6   5        1.50       11.80      9.46 o 
  -6   6   5      435.64      514.72     20.35 o 
  -5   6   5       47.19       36.75      8.06 o 
  -4   6   5     1957.12     1749.37     42.82 o 
  -3   6   5      153.83      131.69      8.72 o 
  -2   6   5      772.62      750.36     15.45 o 
  -1   6   5     5767.27     5761.78     74.38 o 
   0   6   5      231.37      221.65      7.22 o 
   1   6   5     2184.20     2217.49     30.20 o 
   2   6   5     2783.89     2694.98     35.84 o 
   3   6   5      998.04     1001.12     20.52 o 
   4   6   5     1933.08     1921.76     32.36 o 
   5   6   5      203.31      238.98      7.12 o 
   6   6   5      191.86      226.15     13.77 o 
   7   6   5     2487.27     2501.54     33.58 o 
   8   6   5      283.51      332.99     12.67 o 
   9   6   5      232.69      277.35     13.70 o 
  10   6   5      136.22      123.73     11.55 o 
  11   6   5       10.05        4.97      9.27 o 
  12   6   5      793.67      809.25     21.86 o 
  13   6   5       56.81       86.42     17.56 o 
  14   6   5       23.88       27.31     18.19 o 
  -9   7   5       26.36       48.21     15.26 o 
  -8   7   5      747.82      700.98     32.20 o 
  -7   7   5        6.34        9.07     13.17 o 
  -6   7   5        3.29        9.42      9.84 o 
  -5   7   5     1349.03     1319.80     30.09 o 
  -4   7   5      608.19      594.47     19.36 o 
  -3   7   5     3165.19     3078.44     59.27 o 
  -2   7   5      122.89      142.99      9.37 o 
  -1   7   5       67.19       96.57      8.44 o 
   0   7   5     1838.76     1680.90     21.73 o 
   1   7   5      697.39      722.76     13.65 o 
   2   7   5      516.88      418.39     10.41 o 
   3   7   5     5186.47     4996.02     57.92 o 
   4   7   5      567.07      534.13     10.33 o 
   5   7   5      365.02      319.78      8.48 o 
   6   7   5       22.76       15.22      5.13 o 
   7   7   5      385.00      438.12     13.17 o 
   8   7   5     2164.54     2049.04     37.54 o 
   9   7   5      126.14      132.18     10.36 o 
  10   7   5      873.51      885.57     21.89 o 
  11   7   5      299.22      281.22     14.34 o 
  12   7   5      284.84      254.66     14.51 o 
  13   7   5      502.52      527.07     19.17 o 
  14   7   5       21.23        3.48      9.49 o 
  -8   8   5       56.18       55.48     25.63 o 
  -7   8   5       42.01       29.81     12.26 o 
  -6   8   5      153.70      144.63     22.78 o 
  -5   8   5       10.19        6.60     10.06 o 
  -4   8   5       65.15       73.72     13.43 o 
  -3   8   5     1039.16      959.86     30.98 o 
  -2   8   5      270.30      266.94     21.83 o 
  -1   8   5     2254.28     2417.77     42.60 o 
   0   8   5     1396.54     1341.97     19.99 o 
   1   8   5        2.63        4.74      6.44 o 
   2   8   5       68.78       63.91      5.93 o 
   3   8   5      631.39      634.92     13.47 o 
   4   8   5     1488.59     1293.78     21.27 o 
   5   8   5      467.44      478.01     12.19 o 
   6   8   5      949.65      921.28     16.06 o 
   7   8   5     1475.34     1454.67     23.73 o 
   8   8   5      823.21      857.81     28.31 o 
   9   8   5      351.24      387.47     17.54 o 
  10   8   5       23.64        8.08      9.49 o 
  11   8   5        1.19        9.82      9.85 o 
  12   8   5       23.57       31.37     16.53 o 
  13   8   5       97.61      112.20     13.49 o 
  14   8   5       54.03       41.49     15.74 o 
  -7   9   5       95.33       98.46     26.47 o 
  -6   9   5       49.27       63.91     22.41 o 
  -5   9   5      588.38      533.86     21.61 o 
  -4   9   5       12.91        0.00     10.20 o 
  -3   9   5       10.84        0.00      9.85 o 
  -2   9   5      144.72      176.09     13.73 o 
  -1   9   5       31.53       43.27     12.80 o 
   0   9   5      692.00      655.81     19.11 o 
   1   9   5      564.96      544.04     15.34 o 
   2   9   5      498.36      508.79     12.36 o 
   3   9   5      253.83      266.38      9.36 o 
   4   9   5     1472.61     1431.41     30.87 o 
   5   9   5      566.99      496.29     23.28 o 
   6   9   5        0.60        0.00      7.17 o 
   7   9   5       15.96       26.62      8.76 o 
   8   9   5      242.55      282.29     21.16 o 
   9   9   5      239.01      193.87     14.75 o 
  10   9   5        2.25        3.81     10.61 o 
  11   9   5       43.62       43.11     11.12 o 
  12   9   5      146.03      172.63     14.22 o 
  13   9   5       49.92       44.05     12.67 o 
  14   9   5      117.27      126.43     17.01 o 
  -6  10   5        8.94        0.00     19.94 o 
  -5  10   5        8.97       13.58     14.71 o 
  -4  10   5      685.03      681.41     68.67 o 
  -3  10   5        7.14        0.00     13.39 o 
  -2  10   5       14.84       26.35     13.95 o 
  -1  10   5      101.09      119.67     17.44 o 
   0  10   5      801.91      752.01     26.00 o 
   1  10   5      451.42      446.03     13.11 o 
   2  10   5        1.04        2.28      8.20 o 
   3  10   5     1223.21     1247.87     24.61 o 
   4  10   5      951.33      983.79     25.00 o 
   5  10   5      612.93      593.48     20.35 o 
   6  10   5       58.38       49.70      9.81 o 
   7  10   5        1.30        5.33      9.14 o 
   8  10   5        7.14        0.00      9.67 o 
   9  10   5       50.77       29.08     11.11 o 
  10  10   5        1.58        0.00     14.51 o 
  11  10   5      203.31      240.73     22.30 o 
  12  10   5       23.61        5.24     13.61 o 
  13  10   5       37.88       31.82     13.00 o 
  14  10   5       73.62       63.65     14.58 o 
  -5  11   5      216.31      198.92     35.59 o 
  -4  11   5      253.90      280.90     34.72 o 
  -3  11   5      105.72       86.07     17.61 o 
  -2  11   5      168.17      197.03     20.21 o 
  -1  11   5     1026.95     1090.63     74.93 o 
   0  11   5      293.76      315.79     19.32 o 
   1  11   5      501.79      530.09     50.20 o 
   2  11   5        8.88       13.58      7.15 o 
   3  11   5      613.74      680.23     20.75 o 
   4  11   5      727.08      769.24     23.13 o 
   5  11   5      223.72      208.91     16.73 o 
   6  11   5       11.13       32.37     12.35 o 
   7  11   5      198.11      215.02     17.88 o 
   8  11   5       63.33       88.32     13.26 o 
   9  11   5      113.54      119.22     19.74 o 
  10  11   5       27.34       31.34     13.12 o 
  11  11   5        6.21        0.00     45.96 o 
  12  11   5       46.08       46.33     18.59 o 
  13  11   5       20.17        0.00     17.50 o 
  -4  12   5      215.36      211.50     34.51 o 
  -3  12   5      246.39      209.51     25.24 o 
  -2  12   5       74.20       44.13     71.24 o 
  -1  12   5      300.53      341.17     29.13 o 
   0  12   5      727.53      704.85     43.73 o 
   1  12   5       61.66       37.30     19.16 o 
   2  12   5       97.93      107.26     16.10 o 
   3  12   5        7.37        9.26     20.22 o 
   4  12   5       99.44      120.89     14.82 o 
   5  12   5      220.58      189.48     33.33 o 
   6  12   5      283.40      257.14     18.88 o 
   7  12   5       52.70       39.99     14.48 o 
   8  12   5       39.31       23.90     16.50 o 
   9  12   5       34.70       21.37     15.26 o 
  10  12   5      176.73      218.86     31.64 o 
  11  12   5       25.83       23.45     18.15 o 
  12  12   5       50.22       47.86     20.06 o 
  13  12   5       88.21       61.13     21.05 o 
  -2  13   5      105.26      150.83     23.24 o 
  -1  13   5        0.51        0.00     18.23 o 
   0  13   5       96.27      122.80     21.72 o 
   1  13   5      323.95      316.53     45.03 o 
   2  13   5        4.20        0.00     14.68 o 
   3  13   5       27.42       32.62     16.95 o 
   4  13   5      123.95      121.79     18.51 o 
   5  13   5       48.47       58.19     13.91 o 
   6  13   5      962.21      984.22     33.35 o 
   7  13   5       72.27       58.43     16.60 o 
   8  13   5        0.11        0.85     16.46 o 
   9  13   5      833.83      877.42     61.05 o 
  10  13   5       78.87      121.62     16.82 o 
  11  13   5      222.46      217.37     20.41 o 
  12  13   5      144.77      131.75     23.32 o 
  13  13   5       43.04        9.56     20.52 o 
  -1  14   5       12.37        7.75     28.72 o 
   0  14   5      200.50      212.76     26.37 o 
   1  14   5       64.93       63.62     18.62 o 
   2  14   5      698.58      729.27     55.58 o 
   3  14   5        2.82        0.00     27.36 o 
   4  14   5        6.42        0.73     10.76 o 
   5  14   5      405.41      423.80     23.22 o 
   6  14   5       28.54       21.36     25.06 o 
   7  14   5      455.52      442.04     27.47 o 
   8  14   5      116.50      131.50     21.17 o 
   9  14   5       29.84       37.84     19.89 o 
  10  14   5      518.74      543.01     33.40 o 
  11  14   5       63.13       78.03     23.41 o 
  12  14   5       17.23       25.99     16.77 o 
   1  15   5      179.15      161.83     26.39 o 
   2  15   5       32.96       56.41     33.19 o 
   3  15   5      440.49      438.07     42.79 o 
   4  15   5       57.76       57.39     35.10 o 
   5  15   5       76.89       76.56     14.68 o 
   6  15   5      203.46      215.58     19.64 o 
   7  15   5       14.34        0.00     26.58 o 
   8  15   5       83.09       46.97     19.87 o 
   9  15   5       18.38        0.00     19.09 o 
  10  15   5        3.93        5.88     19.53 o 
  11  15   5      328.69      347.40     31.43 o 
   4  16   5       37.24        0.00     33.31 o 
   5  16   5       49.35       75.29     42.48 o 
   6  16   5       89.54       97.68     21.03 o 
   7  16   5       52.46       22.82     24.10 o 
   8  16   5        7.43       12.72     29.74 o 
   9  16   5       32.92       19.11     27.64 o 
  -8 -14   6      114.08      107.24     19.99 o 
  -7 -14   6       21.16        6.82     15.69 o 
  -6 -14   6        4.64       58.85     43.27 o 
  -5 -14   6      172.43      203.90     48.16 o 
 -10 -13   6        0.27        0.00     28.47 o 
  -9 -13   6      191.83      198.99     23.77 o 
  -8 -13   6        1.38       20.11     13.09 o 
  -7 -13   6       64.20       82.11     18.07 o 
  -6 -13   6       52.22       40.67     25.45 o 
  -5 -13   6        0.08        0.00     35.72 o 
  -4 -13   6      126.53      148.78     43.68 o 
  -3 -13   6        0.22        0.00     36.14 o 
  -2 -13   6        4.56        0.00     40.70 o 
 -11 -12   6       21.91        2.00     20.19 o 
 -10 -12   6       83.69       86.30     22.41 o 
  -9 -12   6        2.28       13.31     18.59 o 
  -8 -12   6      142.30      166.99     21.61 o 
  -7 -12   6        9.14        5.77     11.55 o 
  -6 -12   6       39.01       50.27     14.43 o 
  -5 -12   6      451.27      488.22     51.72 o 
  -4 -12   6       28.79       68.55     35.06 o 
  -3 -12   6      204.68      167.10     41.94 o 
  -2 -12   6       65.85       73.60     36.22 o 
  -1 -12   6       10.05        0.00     24.06 o 
   0 -12   6      134.78      175.42     28.98 o 
 -12 -11   6      168.14      170.79     18.36 o 
 -11 -11   6        3.06       18.23     15.79 o 
 -10 -11   6       78.51       74.25     17.21 o 
  -9 -11   6      552.84      536.34     45.09 o 
  -8 -11   6       72.57       76.70     17.97 o 
  -7 -11   6      332.88      305.05     23.74 o 
  -6 -11   6      101.09      135.37     18.32 o 
  -5 -11   6      174.73      199.87     41.11 o 
  -4 -11   6      161.52      183.46     26.11 o 
  -3 -11   6      121.83      157.40     38.71 o 
  -2 -11   6       96.57       86.31     28.44 o 
  -1 -11   6       92.75      112.34     24.32 o 
   0 -11   6      324.64      324.43     56.05 o 
   1 -11   6       57.99       35.63     23.16 o 
   2 -11   6        2.07        0.00     23.18 o 
 -13 -10   6      173.73      179.17     22.30 o 
 -12 -10   6       54.15       32.40     18.17 o 
 -11 -10   6      135.92      106.44     15.80 o 
 -10 -10   6        0.20        0.00     13.93 o 
  -9 -10   6       15.82       29.06     14.43 o 
  -8 -10   6       67.66       97.31     15.29 o 
  -7 -10   6      259.13      290.44     19.89 o 
  -6 -10   6      284.26      285.80     24.41 o 
  -5 -10   6       81.58       91.12     12.09 o 
  -4 -10   6     1323.41     1122.23     34.88 o 
  -3 -10   6      213.58      191.12     34.02 o 
  -2 -10   6      117.70      185.38     25.06 o 
  -1 -10   6      797.06      694.04     33.44 o 
   0 -10   6      253.95      235.88     42.84 o 
   1 -10   6      703.59      690.70     35.43 o 
   2 -10   6      160.17      174.68     26.28 o 
   3 -10   6       61.62       80.24     29.28 o 
 -13  -9   6        0.90        5.37     17.32 o 
 -12  -9   6       22.12       14.21     16.58 o 
 -11  -9   6       52.90       59.48     13.79 o 
 -10  -9   6        2.93       12.45     11.13 o 
  -9  -9   6       63.70       71.41     11.61 o 
  -8  -9   6       45.86       66.89     18.51 o 
  -7  -9   6      340.21      339.00     18.82 o 
  -6  -9   6       49.70       45.74     12.06 o 
  -5  -9   6      148.86      162.32     15.29 o 
  -4  -9   6       56.96       44.18     18.05 o 
  -3  -9   6     1992.49     1966.41     36.87 o 
  -2  -9   6      311.46      316.74     31.82 o 
  -1  -9   6        2.88        3.41     12.14 o 
   0  -9   6     1250.70     1266.90     33.53 o 
   1  -9   6        0.60        9.43     19.33 o 
   2  -9   6      359.59      326.34     27.10 o 
   3  -9   6       77.92       87.56     22.94 o 
   4  -9   6      187.33      201.44     27.08 o 
   5  -9   6      478.30      448.96     34.19 o 
 -13  -8   6      228.50      221.16     29.97 o 
 -12  -8   6       23.39       40.36     17.05 o 
 -11  -8   6       35.07       23.60     15.50 o 
 -10  -8   6        5.54        0.00     10.15 o 
  -9  -8   6        7.56       10.69      9.95 o 
  -8  -8   6        4.09       16.68      9.16 o 
  -7  -8   6        8.65        0.21     10.78 o 
  -6  -8   6     1205.86     1219.56     32.10 o 
  -5  -8   6      426.55      380.68     16.10 o 
  -4  -8   6      558.45      511.71     18.54 o 
  -3  -8   6        2.34        0.00      7.06 o 
  -2  -8   6      649.58      563.16     22.50 o 
  -1  -8   6      243.47      269.36     17.52 o 
   0  -8   6       54.86       28.02     12.51 o 
   1  -8   6      745.80      699.65     24.96 o 
   2  -8   6       39.98       36.05     14.24 o 
   3  -8   6        0.37        0.00     14.27 o 
   4  -8   6      168.21      199.81     19.89 o 
   5  -8   6        2.11        0.00     16.37 o 
   6  -8   6       98.55       68.54     20.89 o 
 -13  -7   6       29.18        7.75     14.74 o 
 -12  -7   6      865.98      842.10     27.44 o 
 -11  -7   6       13.08       12.29     14.99 o 
 -10  -7   6       85.98      114.64     31.06 o 
  -9  -7   6      688.35      774.69     21.40 o 
  -8  -7   6     2015.80     1905.97     34.95 o 
  -7  -7   6       24.30       28.01     10.78 o 
  -6  -7   6      805.24      846.69     25.62 o 
  -5  -7   6       94.04      121.46     14.09 o 
  -4  -7   6      144.51      116.22      8.24 o 
  -3  -7   6     2502.42     2564.59     44.63 o 
  -2  -7   6       56.75       59.17      7.09 o 
  -1  -7   6      142.61      135.04     15.37 o 
   0  -7   6      822.44      734.80     25.18 o 
   1  -7   6      214.07      199.92     15.41 o 
   2  -7   6      552.59      588.86     23.24 o 
   3  -7   6        6.28        0.00     13.20 o 
   4  -7   6      180.42      185.79     18.15 o 
   5  -7   6      949.12      916.24     31.04 o 
   6  -7   6        8.20       20.36     20.56 o 
   7  -7   6        0.12        0.00     15.76 o 
 -14  -6   6       43.87       59.87     13.63 o 
 -13  -6   6       21.09       23.48     12.32 o 
 -12  -6   6     1458.75     1447.12     31.18 o 
 -11  -6   6      372.39      391.80     16.58 o 
 -10  -6   6      396.38      399.55     16.92 o 
  -9  -6   6      199.53      228.20     14.75 o 
  -8  -6   6      102.37      105.90      7.94 o 
  -7  -6   6     3459.22     3427.82     47.74 o 
  -6  -6   6       94.25       82.90      7.80 o 
  -5  -6   6        4.33        0.29      6.62 o 
  -4  -6   6     1294.94     1366.09     24.44 o 
  -3  -6   6       14.04       30.64     10.23 o 
  -2  -6   6      790.03      774.98     18.77 o 
  -1  -6   6       12.33       19.46      3.52 o 
   0  -6   6      621.60      552.85     21.16 o 
   1  -6   6     3976.46     3816.09     74.59 o 
   2  -6   6      456.81      468.81     21.71 o 
   3  -6   6      114.07      120.24     17.68 o 
   4  -6   6      193.77      252.53     19.43 o 
   5  -6   6       16.31       37.52     15.89 o 
   6  -6   6      492.21      522.75     27.41 o 
   7  -6   6       11.20        6.46     14.81 o 
   8  -6   6        0.49        0.00     15.33 o 
 -14  -5   6      312.91      332.45     17.46 o 
 -13  -5   6        0.80       11.70     14.91 o 
 -12  -5   6        2.42        8.21     14.49 o 
 -11  -5   6     1419.07     1482.58     49.71 o 
 -10  -5   6        2.69        6.77      9.40 o 
  -9  -5   6      352.54      332.30     13.53 o 
  -8  -5   6      335.72      315.99      9.99 o 
  -7  -5   6       20.37       36.47     11.35 o 
  -6  -5   6     3710.56     3561.52     44.18 o 
  -5  -5   6      849.01      862.15     15.38 o 
  -4  -5   6       16.19       14.16      4.81 o 
  -3  -5   6     3650.94     3431.46     48.58 o 
  -2  -5   6      156.46      147.90      8.62 o 
  -1  -5   6       41.16       40.95      7.64 o 
   0  -5   6       58.51       68.17     18.90 o 
   1  -5   6        1.12        0.00     10.60 o 
   2  -5   6      947.65     1019.72     29.07 o 
   3  -5   6      647.04      698.09     25.12 o 
   4  -5   6        0.31        3.85     12.68 o 
   5  -5   6      406.18      423.06     22.81 o 
   6  -5   6      190.35      168.32     26.12 o 
   7  -5   6        0.66        0.00     13.26 o 
   8  -5   6       61.33       60.80     16.43 o 
 -13  -4   6        9.24        2.50     10.94 o 
 -12  -4   6      404.64      434.56     17.58 o 
 -11  -4   6      324.99      270.13     14.25 o 
 -10  -4   6      354.50      340.05     14.49 o 
  -9  -4   6        2.78        6.36      8.25 o 
  -8  -4   6        2.63        8.61      6.90 o 
  -7  -4   6     4199.74     3964.06     45.60 o 
  -6  -4   6      390.04      330.18      9.75 o 
  -5  -4   6       17.45        4.93      4.72 o 
  -4  -4   6     3341.48     3344.53     41.18 o 
  -3  -4   6      395.61      394.16     12.42 o 
  -2  -4   6     3335.96     3264.40     46.02 o 
  -1  -4   6      103.38      170.77      8.05 o 
   0  -4   6     1525.80     1495.37     23.08 o 
   1  -4   6     5194.08     5024.40     92.28 o 
   2  -4   6     1110.49      892.20     22.31 o 
   3  -4   6        8.38       10.09     11.83 o 
   4  -4   6        0.42       10.91     11.41 o 
   5  -4   6        2.98       12.90     12.65 o 
   6  -4   6      125.90      157.98     17.60 o 
   7  -4   6      401.56      442.23     24.81 o 
   8  -4   6       68.21       64.25     15.17 o 
   9  -4   6      152.34      158.08     18.36 o 
 -13  -3   6       46.44       45.12      9.82 o 
 -12  -3   6        4.91       13.04     13.32 o 
 -11  -3   6      718.35      657.93     25.86 o 
 -10  -3   6      113.20      115.49     10.71 o 
  -9  -3   6      141.34      159.80     10.75 o 
  -8  -3   6       58.04       85.77      7.89 o 
  -7  -3   6       38.21       35.99      5.35 o 
  -6  -3   6     2148.49     2407.27     31.53 o 
  -5  -3   6      684.58      602.39     12.28 o 
  -4  -3   6     3829.97     3607.36     40.50 o 
  -3  -3   6     4986.63     5129.97     55.53 o 
  -2  -3   6    12852.35    13086.38    157.64 o 
  -1  -3   6     9762.09    10414.04    134.83 o 
   0  -3   6      623.69      600.94     12.52 o 
   1  -3   6      250.62      290.58     16.21 o 
   2  -3   6     1943.46     2093.59     38.51 o 
   3  -3   6      641.61      648.02     25.77 o 
   4  -3   6      165.68      235.61     18.51 o 
   5  -3   6      348.42      351.58     23.10 o 
   6  -3   6      961.36      937.01     37.00 o 
   7  -3   6        3.61        1.59     16.96 o 
   8  -3   6       10.18        2.93     14.39 o 
   9  -3   6       24.47       57.15     17.58 o 
  10  -3   6       88.69       69.72     19.31 o 
 -13  -2   6        3.77        0.00     16.69 o 
 -12  -2   6        7.66        2.72      8.47 o 
 -11  -2   6        4.74        0.00      8.59 o 
 -10  -2   6      633.92      586.64     17.46 o 
  -9  -2   6     1028.03      964.20     21.72 o 
  -8  -2   6      202.60      237.70     10.99 o 
  -7  -2   6     1800.97     1686.71     26.46 o 
  -6  -2   6     6250.53     6423.90     69.00 o 
  -5  -2   6     3381.10     3294.31     40.12 o 
  -4  -2   6      812.25      894.02     14.46 o 
  -2  -2   6     8436.78     8259.37    100.86 o 
  -1  -2   6    10121.23     9760.84    126.42 o 
   0  -2   6     1490.15     1942.92     28.98 o 
   1  -2   6      628.98      716.46     14.75 o 
   2  -2   6      580.86      531.31     17.96 o 
   3  -2   6     1034.01      966.39     25.23 o 
   4  -2   6      541.87      437.48     23.74 o 
   5  -2   6        1.18       14.83     12.79 o 
   6  -2   6      428.81      357.80     25.98 o 
   7  -2   6     1437.14     1325.67     44.90 o 
   8  -2   6       32.99       26.93     19.30 o 
   9  -2   6       89.38      108.89     17.56 o 
  10  -2   6      473.26      432.06     26.00 o 
 -13  -1   6      131.68      146.12     34.07 o 
 -12  -1   6        0.40        5.08     14.20 o 
 -11  -1   6      227.34      222.43     16.89 o 
 -10  -1   6     1007.02     1013.91     32.53 o 
  -9  -1   6      212.58      160.63     10.25 o 
  -8  -1   6       35.56       46.85      7.73 o 
  -7  -1   6      144.95      103.97      7.23 o 
  -6  -1   6        9.97       22.48      4.77 o 
  -5  -1   6    16395.84    16760.85    182.41 o 
  -4  -1   6     2733.01     2808.56     34.27 o 
  -3  -1   6      719.48      665.27     11.15 o 
  -2  -1   6    10891.96    10133.77    112.74 o 
  -1  -1   6     1124.20      947.63     15.12 o 
   0  -1   6      846.11      939.07     18.48 o 
   1  -1   6     4174.56     4151.33     56.34 o 
   2  -1   6     3666.55     3430.58     69.96 o 
   3  -1   6     5118.22     4575.45     74.66 o 
   4  -1   6      395.93      337.20     14.92 o 
   5  -1   6        4.28        7.19      9.09 o 
   6  -1   6     2382.76     2086.18     48.05 o 
   7  -1   6      133.07      105.39     17.91 o 
   8  -1   6      259.77      325.23     26.71 o 
   9  -1   6        7.02        0.00     14.15 o 
  10  -1   6        6.58       11.36     16.92 o 
  11  -1   6      385.45      376.56     48.80 o 
 -12   0   6       55.10       64.76     15.58 o 
 -11   0   6       19.13       14.84     12.95 o 
 -10   0   6      803.03      786.42     30.81 o 
  -9   0   6     1981.76     1895.25     32.39 o 
  -8   0   6      839.16      897.22     19.76 o 
  -7   0   6      261.43      241.64      9.64 o 
  -6   0   6       55.36       47.47      6.22 o 
  -5   0   6       18.16       11.45      4.49 o 
  -4   0   6     3726.04     3947.45     50.18 o 
  -3   0   6     1569.86     1815.42     20.32 o 
  -2   0   6       92.45      143.54      5.47 o 
  -1   0   6      210.71      154.07      5.50 o 
   0   0   6      655.36      511.51     11.89 o 
   1   0   6       16.55       13.56      3.56 o 
   2   0   6     1279.93     1383.04     21.97 o 
   3   0   6       44.60       81.07      4.16 o 
   4   0   6     1987.30     1862.42     40.42 o 
   5   0   6      275.00      277.47     14.88 o 
   6   0   6      212.85      257.46     15.64 o 
   7   0   6     1561.70     1547.56     39.96 o 
   8   0   6      214.84      205.25     16.63 o 
   9   0   6       68.89       53.08     14.66 o 
  10   0   6      224.60      239.41     20.42 o 
  11   0   6      283.39      294.66     23.35 o 
  12   0   6       56.22       43.42     19.22 o 
 -12   1   6        3.50        6.50     14.88 o 
 -11   1   6       56.36       73.91     14.78 o 
 -10   1   6      967.48      944.02     27.76 o 
  -9   1   6      195.21      208.94     14.52 o 
  -8   1   6      672.87      713.91     15.45 o 
  -7   1   6        8.79       23.78      6.69 o 
  -6   1   6      109.54      119.24      7.26 o 
  -5   1   6     1460.13     1135.99     18.16 o 
  -4   1   6     1696.49     1395.74     23.50 o 
  -3   1   6      453.04      434.77     11.35 o 
  -1   1   6       89.57       99.47      3.99 o 
   0   1   6    17822.29    17870.93    206.79 o 
   1   1   6       44.04       81.55     12.97 o 
   2   1   6      530.75      396.33      8.91 o 
   3   1   6     9100.40     8523.73    113.59 o 
   4   1   6      866.35      713.02     11.88 o 
   5   1   6      250.07      273.58     16.51 o 
   6   1   6      526.05      552.76     19.57 o 
   7   1   6      160.72      147.04     24.24 o 
   8   1   6     1127.99     1029.78     27.32 o 
   9   1   6      210.82      199.53     21.21 o 
  10   1   6        4.32        0.00     14.34 o 
  11   1   6      701.02      717.87     31.92 o 
  12   1   6      383.95      377.13     26.31 o 
 -12   2   6       64.99       61.91     16.51 o 
 -11   2   6       14.81       17.90     13.89 o 
 -10   2   6        6.26       16.84     12.59 o 
  -9   2   6     1391.93     1235.65     41.54 o 
  -8   2   6      152.62      147.02     12.08 o 
  -7   2   6      243.95      255.26     18.31 o 
  -6   2   6     1767.03     1751.50     27.08 o 
  -5   2   6        7.26        7.09      4.98 o 
  -4   2   6      941.94      878.56     16.36 o 
  -3   2   6      202.92      187.81      7.77 o 
  -2   2   6        2.27       28.39      9.45 o 
  -1   2   6     3149.89     2983.93     37.52 o 
   0   2   6      570.31      619.36     12.26 o 
   1   2   6      651.76      841.76     12.52 o 
   2   2   6        7.68       12.59      3.60 o 
   3   2   6     1014.59      860.60     14.52 o 
   4   2   6      188.50      239.39     10.33 o 
   5   2   6     1018.41     1081.78     20.23 o 
   6   2   6        0.71        0.00      3.87 o 
   7   2   6      367.81      368.95     16.17 o 
   8   2   6      688.12      622.79     21.22 o 
   9   2   6        0.61        0.00     10.92 o 
  10   2   6        2.07        0.00     14.74 o 
  11   2   6       96.07      109.90     17.78 o 
  12   2   6      232.81      256.76     22.88 o 
 -11   3   6        4.64       10.04     14.16 o 
 -10   3   6       94.61       85.77     14.45 o 
  -9   3   6       45.87       61.86     12.58 o 
  -8   3   6     2100.63     2127.30     41.55 o 
  -7   3   6      221.84      212.36     12.29 o 
  -6   3   6       75.29       87.80      9.24 o 
  -5   3   6     1817.04     1668.16     22.77 o 
  -4   3   6     1671.97     1623.00     25.65 o 
  -3   3   6       68.44       99.10     13.98 o 
  -2   3   6        5.49        7.40      4.83 o 
  -1   3   6      817.44      960.12     16.18 o 
   0   3   6    12140.59    11642.19    117.16 o 
   1   3   6     1185.11     1088.47     14.04 o 
   2   3   6     1899.46     2218.69     33.79 o 
   3   3   6     5469.85     5343.57     60.87 o 
   4   3   6       43.12       24.24      5.11 o 
   5   3   6      135.78      142.41      7.42 o 
   6   3   6      588.85      758.55     17.01 o 
   7   3   6      678.72      640.95     23.42 o 
   8   3   6      565.17      459.63     13.04 o 
   9   3   6       32.16       10.66     11.02 o 
  10   3   6        0.22        0.00     11.59 o 
  11   3   6       34.73       32.73     14.56 o 
  12   3   6       56.78       47.47     22.61 o 
  13   3   6        7.19       16.18     18.98 o 
 -11   4   6       95.40       97.18     16.36 o 
 -10   4   6        0.98        7.01     13.49 o 
  -9   4   6      228.71      203.44     15.70 o 
  -8   4   6       41.58       33.17     11.24 o 
  -7   4   6       35.89       25.21     12.13 o 
  -6   4   6      759.36      692.46     18.87 o 
  -5   4   6      233.33      227.87     11.09 o 
  -4   4   6     2200.05     2198.16     31.41 o 
  -3   4   6     4118.58     4356.21     51.55 o 
  -2   4   6      572.34      628.87     13.63 o 
  -1   4   6     4308.79     4051.16     50.72 o 
   0   4   6     8128.54     7844.87     81.53 o 
   1   4   6    10594.29    11292.31    117.13 o 
   2   4   6        7.15       40.70      7.78 o 
   3   4   6     8984.88     8749.90    109.02 o 
   4   4   6     2612.79     2650.02     55.61 o 
   5   4   6      926.29      709.15     23.86 o 
   6   4   6        6.84       14.32      6.00 o 
   7   4   6     1213.64     1166.19     21.03 o 
   8   4   6      862.27      898.19     19.87 o 
   9   4   6       90.00      121.13      9.25 o 
  10   4   6        6.21        0.00     11.72 o 
  11   4   6      277.68      277.82     24.96 o 
  12   4   6       12.57       29.21     15.52 o 
  13   4   6      160.66      180.17     22.73 o 
 -10   5   6       55.12       51.27     14.32 o 
  -9   5   6      218.28      207.06     15.76 o 
  -8   5   6      173.81      205.08     23.36 o 
  -7   5   6      243.73      256.33     13.84 o 
  -6   5   6      116.88      168.50     13.97 o 
  -5   5   6      597.40      564.32     16.79 o 
  -4   5   6     1922.07     1949.56     39.75 o 
  -3   5   6     2518.25     2588.58     34.21 o 
  -2   5   6     1099.08     1019.06     15.10 o 
  -1   5   6     1199.21     1285.28     19.70 o 
   0   5   6       83.00      132.34      5.38 o 
   1   5   6     5455.75     5723.54     57.15 o 
   2   5   6     6034.44     6300.00     62.56 o 
   3   5   6     3569.99     3690.57     41.53 o 
   4   5   6     6042.13     6375.11     68.84 o 
   5   5   6     2772.24     2913.94     39.36 o 
   6   5   6        1.72        3.91      5.04 o 
   7   5   6      918.72      919.90     21.95 o 
   8   5   6      146.06      183.77     10.16 o 
   9   5   6      907.74      846.69     20.33 o 
  10   5   6       21.64       23.27      8.52 o 
  11   5   6      142.27      143.70     10.01 o 
  12   5   6      891.44      833.42     36.47 o 
  13   5   6       15.43       14.90     16.47 o 
  -9   6   6      331.61      334.16     22.09 o 
  -8   6   6     1030.19      994.20     59.27 o 
  -7   6   6       38.68       26.73     10.78 o 
  -6   6   6       16.98       21.34      9.54 o 
  -5   6   6        4.34        0.00      9.53 o 
  -4   6   6      107.81      110.97      9.70 o 
  -3   6   6     2323.58     2118.85     37.79 o 
  -2   6   6       97.64      129.19      6.82 o 
  -1   6   6      241.93      256.21      7.22 o 
   0   6   6     2398.97     2177.13     27.39 o 
   1   6   6       56.21      126.72     15.09 o 
   2   6   6      494.52      542.85     10.87 o 
   3   6   6      160.40      169.79      5.60 o 
   4   6   6       97.20       88.00      8.92 o 
   5   6   6     1053.55     1044.77     22.49 o 
   6   6   6       68.51       67.69      5.96 o 
   7   6   6      667.30      760.55     17.80 o 
   8   6   6     1521.48     1433.20     27.11 o 
   9   6   6        4.28        6.31      7.90 o 
  10   6   6      719.04      744.47     21.54 o 
  11   6   6        0.78        0.00      9.39 o 
  12   6   6        7.19        0.88      9.51 o 
  13   6   6      101.22      131.78     18.88 o 
  -9   7   6        3.96        4.13     15.29 o 
  -8   7   6      314.72      269.87     51.95 o 
  -7   7   6     1073.87      972.21     29.84 o 
  -6   7   6       23.63       10.65     11.81 o 
  -5   7   6      277.03      276.01     15.50 o 
  -4   7   6      672.08      695.24     21.80 o 
  -3   7   6       38.10       30.67     16.57 o 
  -2   7   6      233.77      230.66     11.67 o 
  -1   7   6      612.51      628.76     11.11 o 
   0   7   6      538.97      468.90     11.03 o 
   1   7   6       56.44       50.31      5.52 o 
   2   7   6      126.00      169.49      8.37 o 
   3   7   6      151.55      160.70      8.08 o 
   4   7   6     2478.85     2362.01     28.76 o 
   5   7   6        0.89       13.27      4.77 o 
   6   7   6      425.19      437.94     11.17 o 
   7   7   6      634.97      606.37     14.40 o 
   8   7   6       22.22        4.02      8.25 o 
   9   7   6      763.04      770.06     20.03 o 
  10   7   6       50.95       66.47     10.52 o 
  11   7   6       11.58       15.10      9.73 o 
  12   7   6      884.64      886.79     28.26 o 
  13   7   6      376.54      381.84     17.16 o 
  14   7   6       45.05       62.40     18.98 o 
  -8   8   6      396.98      407.18     23.74 o 
  -7   8   6       23.18       42.20     14.50 o 
  -6   8   6      156.27      135.36     16.88 o 
  -5   8   6      256.79      267.47     20.30 o 
  -4   8   6      421.37      372.60     26.34 o 
  -3   8   6      105.59       98.09     12.46 o 
  -2   8   6      103.72      103.75     12.22 o 
  -1   8   6        3.50        0.00      7.87 o 
   0   8   6     1100.65     1011.45     17.62 o 
   1   8   6      290.46      312.37      9.70 o 
   2   8   6     1910.59     1791.28     30.76 o 
   3   8   6      374.20      408.91     10.50 o 
   4   8   6      219.36      255.95     11.53 o 
   5   8   6     2984.47     2941.28     52.53 o 
   6   8   6      328.59      285.98     10.41 o 
   7   8   6      360.31      340.19     12.71 o 
   8   8   6     1235.09     1151.75     23.09 o 
   9   8   6     1602.83     1549.59     32.46 o 
  10   8   6      398.60      439.45     17.63 o 
  11   8   6      202.55      229.36     14.02 o 
  12   8   6        4.42        0.00     10.84 o 
  13   8   6      768.70      752.12     34.07 o 
  14   8   6      138.67      109.75     14.00 o 
  -7   9   6      607.22      593.31     25.72 o 
  -6   9   6        6.41        0.00     12.73 o 
  -5   9   6       37.52       28.40     12.65 o 
  -4   9   6      588.56      598.83     45.47 o 
  -3   9   6        2.51        0.00     11.11 o 
  -2   9   6      748.09      727.76     35.58 o 
  -1   9   6       26.42       30.05      9.75 o 
   0   9   6        3.38        0.00      4.91 o 
   1   9   6     1973.54     1993.66     29.54 o 
   2   9   6      164.50      155.09      8.00 o 
   3   9   6       17.77       17.59      6.16 o 
   4   9   6       81.64       95.81      8.41 o 
   5   9   6       27.60       21.83      7.59 o 
   6   9   6       15.46        5.21      7.51 o 
   7   9   6     1098.49     1209.81     31.51 o 
   8   9   6      161.27      198.71     12.16 o 
   9   9   6      524.32      588.56     19.44 o 
  10   9   6      639.41      649.12     20.99 o 
  11   9   6       57.25       98.90     13.18 o 
  12   9   6       68.48       71.25     12.44 o 
  13   9   6      254.22      210.73     15.93 o 
  14   9   6      161.20      170.63     15.95 o 
  -6  10   6      194.03      166.00     30.24 o 
  -5  10   6        8.17       13.81     15.24 o 
  -4  10   6        6.66        0.00     14.12 o 
  -3  10   6      941.98      929.90     85.50 o 
  -2  10   6      250.11      268.12     21.61 o 
  -1  10   6       37.75       30.75     15.36 o 
   0  10   6      321.81      344.29     20.75 o 
   1  10   6      225.35      215.64     11.21 o 
   2  10   6      320.74      272.93     11.79 o 
   3  10   6       29.54       37.32     10.92 o 
   4  10   6        1.30       21.82     20.59 o 
   5  10   6      307.60      298.03     15.44 o 
   6  10   6       63.71       83.45     10.77 o 
   7  10   6      891.16      895.53     24.37 o 
   8  10   6      609.98      634.69     23.51 o 
   9  10   6      162.21      181.42     15.37 o 
  10  10   6       17.10       49.25     22.30 o 
  11  10   6      387.66      484.46     44.80 o 
  12  10   6        6.37        0.00     14.54 o 
  13  10   6        0.45        0.00     14.87 o 
  -5  11   6       24.21       27.09     17.53 o 
  -4  11   6       92.75       93.98     18.46 o 
  -3  11   6       30.01       14.11     16.86 o 
  -2  11   6     1092.79     1095.43     70.08 o 
  -1  11   6       71.55       91.18     19.13 o 
   0  11   6       76.91       83.64     33.64 o 
   1  11   6     1302.68     1299.55     36.13 o 
   2  11   6       24.55       19.66      8.45 o 
   3  11   6       10.06       24.99      8.36 o 
   4  11   6      113.16      106.61     11.95 o 
   5  11   6       30.10        8.00     19.51 o 
   6  11   6      293.16      344.97     21.14 o 
   7  11   6      107.75      109.87     13.54 o 
   8  11   6      663.37      629.63     24.26 o 
   9  11   6       17.31        4.63     11.70 o 
  10  11   6      298.72      296.09     19.34 o 
  11  11   6        2.57       39.97     17.48 o 
  12  11   6      149.20      200.75     25.65 o 
  13  11   6       86.51       77.58     19.91 o 
  -4  12   6       45.41       46.95     18.76 o 
  -3  12   6      177.58      187.33     23.03 o 
  -2  12   6       10.03       20.73     18.37 o 
  -1  12   6      249.83      212.83     23.42 o 
   0  12   6       22.27       31.05     20.76 o 
   1  12   6      132.68      199.68     25.73 o 
   2  12   6      262.37      237.31     12.22 o 
   3  12   6       38.89       47.68     11.17 o 
   4  12   6      182.49      222.18     16.78 o 
   5  12   6        0.87        0.00     12.42 o 
   6  12   6      936.65      909.36     55.77 o 
   7  12   6      559.24      559.95     26.33 o 
   8  12   6       10.73       24.15     16.38 o 
   9  12   6      396.10      451.73     30.14 o 
  10  12   6        5.81        6.75     13.39 o 
  11  12   6      377.15      406.57     38.79 o 
  12  12   6       40.15       48.37     19.70 o 
  13  12   6       17.42        2.06     19.85 o 
  -2  13   6       45.95       49.58     40.28 o 
  -1  13   6       50.58       67.78     21.15 o 
   0  13   6       54.43       36.51     19.89 o 
   1  13   6       45.35       45.57     16.98 o 
   2  13   6      480.91      437.98     24.96 o 
   3  13   6       37.12       26.13     29.43 o 
   4  13   6        0.47       11.54     12.45 o 
   5  13   6      162.86      162.96     22.74 o 
   6  13   6       19.71       16.66     21.98 o 
   7  13   6      844.51      870.24     32.72 o 
   8  13   6       10.99       27.09     17.32 o 
   9  13   6       11.96        1.53     17.17 o 
  10  13   6      329.20      335.51     21.54 o 
  11  13   6        2.08        4.95     14.62 o 
  12  13   6       30.72       26.71     23.21 o 
  -1  14   6        2.76        0.00     42.27 o 
   0  14   6       16.76        6.97     20.99 o 
   1  14   6       31.16       40.96     26.57 o 
   2  14   6        0.80        1.49     20.96 o 
   3  14   6      711.01      869.26     49.74 o 
   4  14   6        9.87        7.30     30.24 o 
   5  14   6       68.21       63.07     15.30 o 
   6  14   6      527.48      568.67     32.23 o 
   7  14   6        0.08        0.00     15.42 o 
   8  14   6      193.31      199.11     22.82 o 
   9  14   6       99.00       76.33     38.54 o 
  10  14   6       42.91        4.86     21.15 o 
  11  14   6      222.79      255.81     24.86 o 
  12  14   6       10.81       34.40     18.17 o 
   1  15   6       77.45       66.77     25.08 o 
   2  15   6       30.32       22.55     61.67 o 
   3  15   6        2.92        0.00     30.96 o 
   4  15   6      147.27      136.96     25.41 o 
   5  15   6       80.36       66.08     15.21 o 
   6  15   6       33.11       51.96     16.58 o 
   7  15   6      265.08      273.07     22.70 o 
   8  15   6       11.54        7.11     18.96 o 
   9  15   6        2.02        3.59     18.77 o 
  10  15   6      136.62      133.43     23.94 o 
  11  15   6       23.31       66.57     24.49 o 
   4  16   6       40.99       40.73     33.80 o 
   5  16   6       19.23       56.22     14.93 o 
   6  16   6       56.12       61.40     17.17 o 
   7  16   6      106.17      113.71     29.65 o 
   8  16   6      283.81      309.36     36.88 o 
   9  16   6        7.04        0.00     20.57 o 
  -9 -13   7        2.65        0.00     13.59 o 
  -8 -13   7      244.67      256.68     35.81 o 
  -7 -13   7        3.21       10.12     15.67 o 
  -6 -13   7       18.09        0.00     29.47 o 
  -5 -13   7       93.52       34.81     41.11 o 
  -4 -13   7       30.20       17.90     39.87 o 
  -3 -13   7       34.54       90.43     43.10 o 
 -11 -12   7        4.38        0.00     28.93 o 
 -10 -12   7       28.50       22.40     20.43 o 
  -9 -12   7       32.77       62.50     21.01 o 
  -8 -12   7        0.45        8.27     12.80 o 
  -7 -12   7      172.77      175.93     20.52 o 
  -6 -12   7        6.98       16.00     14.30 o 
  -5 -12   7       13.13        1.72     10.67 o 
  -4 -12   7      193.23      220.48     44.84 o 
  -3 -12   7        1.19        0.00     35.97 o 
  -2 -12   7       14.73        6.89     26.36 o 
  -1 -12   7        2.25        0.00     26.19 o 
   0 -12   7        1.63        0.00     26.78 o 
 -12 -11   7        9.68        1.08     17.16 o 
 -11 -11   7      281.63      237.57     26.01 o 
 -10 -11   7        0.60       23.33     16.64 o 
  -9 -11   7        0.04        0.00     14.47 o 
  -8 -11   7      151.36      168.71     41.98 o 
  -7 -11   7       36.04       15.78     11.86 o 
  -6 -11   7      280.95      287.88     74.22 o 
  -5 -11   7       34.73       28.07     26.03 o 
  -4 -11   7       39.29       29.96     21.01 o 
  -3 -11   7      572.89      554.06     37.95 o 
  -2 -11   7       46.26       55.66     25.34 o 
  -1 -11   7        0.17        0.00     23.67 o 
   0 -11   7       33.77       41.36     26.47 o 
   1 -11   7       71.58       99.81     28.91 o 
 -12 -10   7       20.71       19.99     22.74 o 
 -11 -10   7       24.08        7.55     15.70 o 
 -10 -10   7      138.58      122.97     17.07 o 
  -9 -10   7       10.59       20.09     14.90 o 
  -8 -10   7       15.25       22.52     13.99 o 
  -7 -10   7      168.52      173.86     16.49 o 
  -6 -10   7      461.95      455.17     17.52 o 
  -5 -10   7       64.44       73.85     12.11 o 
  -4 -10   7      235.28      230.12     13.76 o 
  -3 -10   7      316.57      274.84     29.51 o 
  -2 -10   7      827.53      740.46     39.45 o 
  -1 -10   7        0.44        0.00     20.85 o 
   0 -10   7      211.55      173.47     43.64 o 
   1 -10   7      486.36      462.12     35.63 o 
   2 -10   7      250.85      294.40     33.15 o 
   3 -10   7        0.11       17.65     80.77 o 
 -13  -9   7        0.51        0.98     18.29 o 
 -12  -9   7       35.59       20.46     17.81 o 
 -11  -9   7       92.58      108.34     15.44 o 
 -10  -9   7      302.96      318.06     28.51 o 
  -9  -9   7      176.10      151.80     16.36 o 
  -8  -9   7      378.16      415.28     19.99 o 
  -7  -9   7       97.39      107.82     15.18 o 
  -6  -9   7     2073.67     2065.61     64.14 o 
  -5  -9   7      739.24      738.25     39.99 o 
  -4  -9   7      599.46      587.98     21.38 o 
  -3  -9   7     1232.78     1221.09     26.74 o 
  -2  -9   7      486.32      540.69     27.80 o 
  -1  -9   7       94.06       98.73     15.90 o 
   0  -9   7      231.78      192.00     18.96 o 
   1  -9   7      375.37      376.70     23.84 o 
   2  -9   7       87.66       91.03     25.45 o 
   3  -9   7      170.80      176.53     39.74 o 
   4  -9   7        7.79        0.00     24.83 o 
 -13  -8   7        0.25       15.44     17.59 o 
 -12  -8   7       79.10      109.70     26.60 o 
 -11  -8   7       18.58        9.67     15.77 o 
 -10  -8   7        6.97        0.00     11.81 o 
  -9  -8   7      518.05      490.90     18.93 o 
  -8  -8   7      145.35      169.53     12.83 o 
  -7  -8   7       41.49       34.74     11.72 o 
  -6  -8   7      316.82      342.09     18.36 o 
  -5  -8   7      324.07      311.29     31.08 o 
  -4  -8   7       35.73       24.83      9.07 o 
  -3  -8   7      832.28      800.48     23.91 o 
  -2  -8   7      458.94      472.00     21.90 o 
  -1  -8   7      222.07      250.82     22.08 o 
   0  -8   7       83.07       69.35     14.77 o 
   1  -8   7      509.11      556.55     25.80 o 
   2  -8   7      573.38      655.36     28.80 o 
   3  -8   7        1.54        0.00     15.76 o 
   4  -8   7        1.41       19.13     17.96 o 
   5  -8   7      141.52      147.81     22.36 o 
 -13  -7   7       72.20       60.75     19.27 o 
 -12  -7   7       30.57       32.29     17.18 o 
 -11  -7   7       57.06       83.91     16.95 o 
 -10  -7   7      198.45      200.90     18.85 o 
  -9  -7   7       16.96       19.24     12.57 o 
  -8  -7   7       20.18       20.48      9.16 o 
  -7  -7   7     1021.76      952.96     22.72 o 
  -6  -7   7       57.67       79.87     11.43 o 
  -5  -7   7      418.69      408.01     14.98 o 
  -4  -7   7      152.53      155.64     10.99 o 
  -3  -7   7      281.57      267.97     12.74 o 
  -2  -7   7      785.15      746.45     18.96 o 
  -1  -7   7       36.22       12.95     20.45 o 
   0  -7   7      362.68      356.83     19.69 o 
   1  -7   7      270.66      285.19     23.93 o 
   2  -7   7       93.80       82.76     15.31 o 
   3  -7   7      518.57      530.00     25.97 o 
   4  -7   7      139.95      120.38     18.78 o 
   5  -7   7       47.70       17.54     17.74 o 
   6  -7   7      473.29      487.67     36.27 o 
 -13  -6   7       24.00        8.77     17.60 o 
 -12  -6   7        2.23       23.72     12.00 o 
 -11  -6   7      244.95      248.85     15.31 o 
 -10  -6   7      139.92      135.91     12.56 o 
  -9  -6   7     1406.09     1439.33     34.02 o 
  -8  -6   7      386.19      397.67     13.91 o 
  -7  -6   7      240.55      288.87     11.68 o 
  -6  -6   7     1801.25     1764.53     31.70 o 
  -5  -6   7       74.38       78.62      7.91 o 
  -4  -6   7       19.08       29.51      8.48 o 
  -3  -6   7      370.88      415.84     19.21 o 
  -2  -6   7      564.22      572.76     16.59 o 
  -1  -6   7     1627.88     1641.52     30.58 o 
   0  -6   7      258.23      264.86     16.92 o 
   1  -6   7      439.69      479.50     21.57 o 
   2  -6   7     2395.16     2226.95     50.78 o 
   3  -6   7      272.51      315.46     20.27 o 
   4  -6   7      179.78      167.80     18.86 o 
   5  -6   7      280.13      251.80     22.16 o 
   6  -6   7        0.22        0.00     17.02 o 
   7  -6   7      373.37      415.64     29.80 o 
 -13  -5   7      331.83      340.06     17.78 o 
 -12  -5   7       21.57       31.81     12.14 o 
 -11  -5   7        9.19       36.84     11.05 o 
 -10  -5   7      934.56      895.70     23.28 o 
  -9  -5   7      207.87      206.17     12.77 o 
  -8  -5   7      171.02      152.25      9.19 o 
  -7  -5   7      600.05      614.91     14.75 o 
  -6  -5   7      341.03      337.34     18.65 o 
  -5  -5   7     2249.01     2260.90     33.22 o 
  -4  -5   7      148.92      147.19      6.61 o 
  -3  -5   7        2.04        0.00      7.58 o 
  -2  -5   7    10249.01    10255.77    134.33 o 
  -1  -5   7      625.71      747.81     15.76 o 
   0  -5   7      162.45      148.75     13.17 o 
   1  -5   7      296.39      295.38     17.29 o 
   2  -5   7       47.36       46.81     14.40 o 
   3  -5   7     1318.08     1284.93     57.68 o 
   4  -5   7      379.29      423.73     22.51 o 
   5  -5   7      301.30      360.52     22.67 o 
   6  -5   7     1478.34     1408.68     41.65 o 
   7  -5   7      283.54      234.44     23.61 o 
   8  -5   7       69.54       68.91     17.45 o 
 -13  -4   7        2.98        0.00     11.24 o 
 -12  -4   7       27.98       29.93     11.96 o 
 -11  -4   7      136.86      140.61     12.80 o 
 -10  -4   7       47.61       47.85     12.00 o 
  -9  -4   7      920.93      909.29     22.12 o 
  -8  -4   7       98.31      115.41     13.18 o 
  -7  -4   7      300.92      328.61     10.59 o 
  -6  -4   7     1378.06     1364.40     21.40 o 
  -5  -4   7      127.30      131.65      7.23 o 
  -4  -4   7     1586.69     1507.71     20.67 o 
  -3  -4   7        8.20        9.71      5.25 o 
  -2  -4   7     2638.06     2785.69     40.78 o 
  -1  -4   7     7744.75     7736.67    114.73 o 
   0  -4   7      297.51      275.87     11.19 o 
   1  -4   7        0.54        8.00      9.36 o 
   2  -4   7      517.45      544.45     21.43 o 
   3  -4   7      465.16      438.69     20.45 o 
   4  -4   7     1036.61      983.41     31.23 o 
   5  -4   7      320.68      338.96     20.83 o 
   6  -4   7      261.60      249.87     20.61 o 
   7  -4   7      839.81      747.59     31.35 o 
   8  -4   7      215.96      208.31     26.38 o 
   9  -4   7        0.13        0.00     15.77 o 
 -13  -3   7      317.99      311.48     17.85 o 
 -12  -3   7      115.66      124.99     12.40 o 
 -11  -3   7       14.35        8.71     13.14 o 
 -10  -3   7      868.85      893.75     22.62 o 
  -9  -3   7       55.01       47.68      9.35 o 
  -8  -3   7      814.18      751.77     35.41 o 
  -7  -3   7      403.72      414.50     11.75 o 
  -6  -3   7       61.71       71.69      6.52 o 
  -5  -3   7     5835.12     6139.25     70.90 o 
  -4  -3   7      235.76      159.47      6.47 o 
  -3  -3   7     1057.09     1107.90     20.80 o 
  -2  -3   7       95.18      110.18      5.50 o 
  -1  -3   7     3933.67     3550.79     49.91 o 
   0  -3   7     2371.90     2314.46     34.47 o 
   1  -3   7      771.74      848.30     14.85 o 
   2  -3   7      474.71      461.33     18.84 o 
   3  -3   7      938.81      833.20     31.32 o 
   4  -3   7     1429.40     1358.52     43.04 o 
   5  -3   7       49.47       91.84     18.02 o 
   6  -3   7        3.44        0.00     18.44 o 
   7  -3   7      266.15      295.36     26.70 o 
   8  -3   7      162.66      166.34     19.12 o 
   9  -3   7       79.94       82.08     19.23 o 
 -13  -2   7       27.61        6.53     16.21 o 
 -12  -2   7      277.41      262.40     13.65 o 
 -11  -2   7        0.13        0.00      9.45 o 
 -10  -2   7        1.50        0.00      9.48 o 
  -9  -2   7     1470.15     1355.72     41.54 o 
  -8  -2   7      106.53      129.82     10.01 o 
  -7  -2   7      376.25      396.27     14.56 o 
  -6  -2   7      627.35      655.41     13.42 o 
  -5  -2   7      340.70      309.99      9.15 o 
  -4  -2   7     3783.48     3867.34     50.45 o 
  -3  -2   7        4.15       16.76      6.52 o 
  -2  -2   7      111.05      175.39      6.19 o 
  -1  -2   7     1139.69     1168.68     21.66 o 
   0  -2   7     1000.86      966.71     17.53 o 
   1  -2   7      500.50      493.55     10.61 o 
   2  -2   7      124.42      126.32     17.78 o 
   3  -2   7     1563.46     1428.06     41.84 o 
   4  -2   7      134.77      135.87     16.48 o 
   5  -2   7      403.23      406.18     24.82 o 
   6  -2   7      434.18      542.79     29.35 o 
   7  -2   7      299.74      310.75     25.77 o 
   8  -2   7      997.07      895.72     40.64 o 
   9  -2   7       53.18       41.33     16.95 o 
  10  -2   7        4.38        0.00     17.43 o 
 -13  -1   7      340.27      344.73     22.70 o 
 -12  -1   7      292.01      282.21     19.94 o 
 -11  -1   7       61.13       74.39      9.42 o 
 -10  -1   7      123.84      119.28     10.44 o 
  -9  -1   7       73.73       73.10     12.86 o 
  -8  -1   7     1549.70     1579.51     29.09 o 
  -7  -1   7      326.93      295.92     12.15 o 
  -6  -1   7        0.57        2.03      4.80 o 
  -5  -1   7     3241.66     3128.59     42.06 o 
  -4  -1   7      694.77      528.48      9.77 o 
  -3  -1   7      180.77      237.90      8.76 o 
  -2  -1   7     2635.88     2709.76     33.43 o 
  -1  -1   7       16.85       26.45      3.79 o 
   0  -1   7     1726.56     1293.59     23.55 o 
   1  -1   7     1098.21      938.66     17.03 o 
   2  -1   7      182.22      182.60      6.79 o 
   3  -1   7     1398.27     1259.68     37.40 o 
   4  -1   7     4653.75     4548.45    103.92 o 
   5  -1   7       42.83       33.24     14.26 o 
   6  -1   7      144.95      123.39     17.76 o 
   7  -1   7      726.02      642.22     32.00 o 
   8  -1   7       12.89        1.07     17.89 o 
   9  -1   7      613.46      595.23     27.22 o 
  10  -1   7        6.68       17.70     16.94 o 
  11  -1   7        6.16        0.00     17.80 o 
 -12   0   7       27.82        9.73     15.02 o 
 -11   0   7       97.37      100.37     19.86 o 
 -10   0   7      158.31      160.72      9.39 o 
  -9   0   7       27.01       36.46      8.21 o 
  -8   0   7      519.15      499.89     14.56 o 
  -7   0   7      332.73      358.13     20.97 o 
  -6   0   7       82.09       74.56      7.82 o 
  -5   0   7     1247.52     1060.78     16.86 o 
  -4   0   7        6.07        0.00      4.16 o 
  -3   0   7      436.96      496.67     13.25 o 
  -2   0   7     1120.36     1071.14     14.61 o 
  -1   0   7      561.77      482.53     10.18 o 
   0   0   7     7940.05     7456.19     97.98 o 
   1   0   7      462.77      383.06     10.36 o 
   2   0   7       61.15       80.80      6.96 o 
   3   0   7     2411.37     2360.18     34.53 o 
   4   0   7      119.14      144.63     10.61 o 
   5   0   7     2462.83     2338.01     60.75 o 
   6   0   7       19.92       44.84     14.68 o 
   7   0   7       55.00       64.54     17.41 o 
   8   0   7     1054.23      993.46     72.77 o 
   9   0   7      440.81      497.50     47.14 o 
  10   0   7      256.83      224.94     20.71 o 
  11   0   7       63.86       56.31     18.84 o 
 -12   1   7      102.56      123.10     17.42 o 
 -11   1   7       14.25        0.00     13.65 o 
 -10   1   7        8.32       12.10     12.14 o 
  -9   1   7      115.48      121.55     13.66 o 
  -8   1   7       81.55      102.36     11.10 o 
  -7   1   7      937.08      916.90     18.83 o 
  -6   1   7        0.72        0.00      6.05 o 
  -5   1   7      338.02      351.47     11.42 o 
  -4   1   7     3558.28     3509.03     39.24 o 
  -3   1   7      997.02     1108.50     18.50 o 
  -2   1   7       11.98       41.38      5.18 o 
  -1   1   7      512.44      494.68      8.79 o 
   0   1   7      124.83      175.54      5.72 o 
   1   1   7     6966.28     6605.95     87.28 o 
   2   1   7       13.12       11.12      6.86 o 
   3   1   7       87.86      129.38      7.47 o 
   4   1   7     1702.03     1670.42     28.31 o 
   5   1   7     2202.08     2328.72     32.22 o 
   6   1   7      271.55      293.69     14.31 o 
   7   1   7      782.27      726.43     31.86 o 
   8   1   7        0.14       22.85     16.65 o 
   9   1   7      214.98      226.06     18.57 o 
  10   1   7       41.99       25.83     15.28 o 
  11   1   7       24.38       47.57     17.80 o 
  12   1   7      201.40      193.46     24.87 o 
 -11   2   7      289.21      229.58     19.34 o 
 -10   2   7        0.96        5.70     12.54 o 
  -9   2   7      310.36      280.71     19.51 o 
  -8   2   7     2386.52     2121.47     38.89 o 
  -7   2   7      393.38      454.02     14.90 o 
  -6   2   7      155.40      137.75      8.55 o 
  -5   2   7     1406.21     1376.46     23.31 o 
  -4   2   7       54.05       41.89      6.75 o 
  -3   2   7     7067.76     6431.79     86.52 o 
  -2   2   7       98.08      138.22      8.37 o 
  -1   2   7      295.49      238.03      6.19 o 
   0   2   7     7122.84     6513.74     71.67 o 
   1   2   7      168.37      161.59      6.76 o 
   2   2   7      226.25      237.91      6.90 o 
   3   2   7      133.17      153.98      6.67 o 
   4   2   7     1248.95     1315.28     23.20 o 
   5   2   7     2437.42     2081.42     33.69 o 
   6   2   7     3025.97     3121.74     47.93 o 
   7   2   7      193.52      201.67     15.61 o 
   8   2   7     1421.30     1406.85     46.48 o 
   9   2   7       66.96       56.30     14.26 o 
  10   2   7      135.08      128.94     17.71 o 
  11   2   7       38.47       21.63     16.33 o 
  12   2   7       90.70       55.91     20.68 o 
 -11   3   7        5.72       27.30     14.99 o 
 -10   3   7       49.44       41.86     13.91 o 
  -9   3   7      129.23      125.31     16.08 o 
  -8   3   7      172.28      162.70     14.14 o 
  -7   3   7     1037.95     1025.21     24.34 o 
  -6   3   7       20.06       16.37      8.17 o 
  -5   3   7       83.17       92.91      7.16 o 
  -4   3   7     2935.74     2864.91     40.13 o 
  -3   3   7      934.96      801.60     15.91 o 
  -2   3   7      109.09      114.42      5.70 o 
  -1   3   7       94.96      116.77      7.60 o 
   0   3   7      796.62      630.95      9.94 o 
   1   3   7     1636.63     1574.66     20.24 o 
   2   3   7     1125.30     1117.18     16.25 o 
   3   3   7      216.88      253.28      9.70 o 
   4   3   7     3062.32     2803.91     42.01 o 
   5   3   7       74.94      111.27      8.16 o 
   6   3   7      160.02      144.45      8.53 o 
   7   3   7        1.81       10.50      6.80 o 
   8   3   7        4.13        4.80      6.26 o 
   9   3   7      210.63      203.14     21.77 o 
  10   3   7      150.24      197.32     21.54 o 
  11   3   7       14.94        8.05     15.73 o 
  12   3   7      191.61      220.89     22.78 o 
 -10   4   7       42.81       60.15     21.71 o 
  -9   4   7       41.58       53.62     13.44 o 
  -8   4   7      534.05      532.68     19.35 o 
  -7   4   7      328.08      315.01     16.15 o 
  -6   4   7      331.39      337.05     14.53 o 
  -5   4   7      223.78      214.94     11.86 o 
  -4   4   7       14.94       17.93      5.48 o 
  -3   4   7     8483.20     8041.40    100.31 o 
  -2   4   7      169.84      200.51     13.08 o 
  -1   4   7     1416.48     1347.30     20.62 o 
   0   4   7     1951.48     1980.68     22.29 o 
   1   4   7      223.16      310.69     15.39 o 
   2   4   7     6033.62     5842.43     66.26 o 
   3   4   7        1.86       43.88     10.36 o 
   4   4   7      353.31      413.01     17.69 o 
   5   4   7     2059.98     2060.18     32.78 o 
   6   4   7      207.12      164.22     13.29 o 
   7   4   7       58.08       76.32      8.62 o 
   8   4   7       11.94       15.27      7.20 o 
   9   4   7      730.62      627.25     16.91 o 
  10   4   7        0.83        0.00     11.88 o 
  11   4   7        9.86        0.00     18.46 o 
  12   4   7      147.86      137.10     20.42 o 
  13   4   7       41.98       43.25     20.03 o 
 -10   5   7        4.40        0.00     14.32 o 
  -9   5   7      114.61       96.56     15.49 o 
  -8   5   7        5.27        0.34     14.50 o 
  -7   5   7     1183.71     1172.83     28.28 o 
  -6   5   7      822.25      835.01     28.88 o 
  -5   5   7       43.22       65.36     10.23 o 
  -4   5   7     1407.65     1469.82     28.38 o 
  -3   5   7     2420.77     2335.60     41.91 o 
  -2   5   7     2412.30     2355.36     32.44 o 
  -1   5   7       97.74      152.20     11.19 o 
   0   5   7       79.27       93.54      5.07 o 
   1   5   7     7684.71     7368.91     73.05 o 
   2   5   7     8433.86     7927.89     78.47 o 
   3   5   7      994.99      819.78     12.39 o 
   4   5   7     1279.80     1337.19     18.72 o 
   5   5   7     2674.67     2314.23     33.63 o 
   6   5   7      382.21      390.67     11.56 o 
   7   5   7      307.24      292.70     17.66 o 
   8   5   7      399.54      294.12     12.83 o 
   9   5   7      944.57      956.36     21.96 o 
  10   5   7     1014.98     1012.70     23.04 o 
  11   5   7       77.64       87.30     11.42 o 
  12   5   7       97.45       68.27     18.68 o 
  13   5   7      187.30      121.83     22.33 o 
  -9   6   7        1.48       11.95     24.87 o 
  -8   6   7       90.16       97.25     15.78 o 
  -7   6   7      512.70      481.44     47.79 o 
  -6   6   7      672.07      617.65     21.16 o 
  -5   6   7      111.96      114.84     11.25 o 
  -4   6   7      895.75      895.20     21.69 o 
  -3   6   7     3382.24     3137.35     52.85 o 
  -2   6   7      800.66      832.78     18.61 o 
  -1   6   7      630.67      701.75     12.52 o 
   0   6   7     1927.52     2032.72     26.36 o 
   1   6   7      247.71      242.66      6.89 o 
   2   6   7     2674.64     2552.80     28.31 o 
   3   6   7      236.24      227.18     14.46 o 
   4   6   7     1975.01     1868.52     29.68 o 
   5   6   7      643.71      599.79     14.01 o 
   6   6   7      697.12      730.85     27.60 o 
   7   6   7       56.78       43.50      7.87 o 
   8   6   7       79.75      101.25     10.13 o 
   9   6   7      545.16      565.90     17.33 o 
  10   6   7        0.73        0.00      8.81 o 
  11   6   7      690.59      645.74     32.64 o 
  12   6   7        7.52        1.97      9.14 o 
  13   6   7        4.63        4.25     18.69 o 
  -8   7   7       46.32        6.93     16.63 o 
  -7   7   7      262.19      307.23     19.05 o 
  -6   7   7      710.62      698.38     42.73 o 
  -5   7   7        0.60        0.00     11.29 o 
  -4   7   7        9.36        3.34     10.28 o 
  -3   7   7      673.35      621.73     22.63 o 
  -2   7   7      349.88      357.73     29.88 o 
  -1   7   7     1278.99     1167.78     21.65 o 
   0   7   7        7.09       13.02      5.11 o 
   1   7   7      426.93      427.37     11.44 o 
   2   7   7     3347.75     3026.87     34.71 o 
   3   7   7       42.30       24.65      4.50 o 
   4   7   7      130.33      119.22      6.18 o 
   5   7   7     1307.21     1258.13     21.82 o 
   6   7   7       32.81       24.15      5.97 o 
   7   7   7      589.88      595.63     15.54 o 
   8   7   7       48.10       53.74      9.52 o 
   9   7   7        7.94       22.85      9.37 o 
  10   7   7      230.68      233.87     13.38 o 
  11   7   7        7.31        0.00      9.85 o 
  12   7   7       52.50       52.83     13.99 o 
  13   7   7       58.24       38.41     11.32 o 
  -8   8   7        8.17        0.00     16.40 o 
  -7   8   7      412.84      462.40     27.94 o 
  -6   8   7       11.54        1.42     13.18 o 
  -5   8   7      291.64      263.83     22.07 o 
  -4   8   7        2.07        0.00     11.52 o 
  -3   8   7      217.83      225.48     28.53 o 
  -2   8   7     1971.15     1992.60     44.75 o 
  -1   8   7       82.49       99.14     14.22 o 
   0   8   7      699.20      747.40     23.13 o 
   1   8   7     1143.29     1105.59     19.51 o 
   2   8   7      607.95      584.82     13.80 o 
   3   8   7      860.19      909.23     16.09 o 
   4   8   7      134.68      143.31      8.07 o 
   5   8   7      210.05      206.55     13.00 o 
   6   8   7     1757.64     1769.23     32.59 o 
   7   8   7      229.97      245.34     10.74 o 
   8   8   7      278.52      293.57     15.30 o 
   9   8   7      554.40      502.67     19.44 o 
  10   8   7        0.45        0.00     12.02 o 
  11   8   7       93.38      144.92     15.61 o 
  12   8   7        1.41        0.00     10.80 o 
  13   8   7       48.27       24.43     12.42 o 
  -7   9   7       72.06       67.40     16.78 o 
  -6   9   7      479.73      582.87     27.25 o 
  -5   9   7        0.55        0.00     13.23 o 
  -4   9   7        7.03        0.00     13.90 o 
  -3   9   7      124.68      100.26     14.59 o 
  -2   9   7       76.95       60.75     13.03 o 
  -1   9   7     2059.33     2184.98     48.27 o 
   0   9   7       14.78        5.15      6.44 o 
   1   9   7       19.23       24.89      7.00 o 
   2   9   7     1351.65     1266.54     21.92 o 
   3   9   7      394.23      421.81     12.49 o 
   4   9   7      399.43      354.35     11.72 o 
   5   9   7      248.21      250.49     16.88 o 
   6   9   7       49.06       46.67      9.00 o 
   7   9   7      297.07      322.43     19.42 o 
   8   9   7       24.02       34.34     10.83 o 
   9   9   7      300.32      278.05     17.19 o 
  10   9   7      795.75      742.29     22.54 o 
  11   9   7       12.53       16.10     11.26 o 
  12   9   7       51.86       78.08     17.63 o 
  13   9   7      503.70      443.02     21.19 o 
  -6  10   7        1.70        0.88     17.62 o 
  -5  10   7      398.91      397.36     46.12 o 
  -4  10   7        1.61        0.00     13.61 o 
  -3  10   7       36.82       35.84     14.49 o 
  -2  10   7     1304.76     1252.22     34.94 o 
  -1  10   7        1.95        0.00     13.44 o 
   0  10   7        4.97        0.00     12.03 o 
   1  10   7       12.27        5.58      9.51 o 
   2  10   7       67.06       61.93      9.82 o 
   3  10   7      278.69      378.58     14.25 o 
   4  10   7     1109.98     1018.77     22.41 o 
   5  10   7       28.76       23.23      8.37 o 
   6  10   7      306.70      327.49     26.01 o 
   7  10   7      474.77      451.04     18.41 o 
   8  10   7      162.08      171.24     15.05 o 
   9  10   7        0.24        4.91     11.46 o 
  10  10   7     1178.00     1178.90     43.28 o 
  11  10   7      609.16      660.43     33.71 o 
  12  10   7      288.30      316.58     25.38 o 
  13  10   7       69.67       36.53     25.53 o 
  -5  11   7        6.92       62.44     19.78 o 
  -4  11   7      131.69      110.81     19.99 o 
  -3  11   7       11.37        0.00     17.52 o 
  -2  11   7        7.03       31.29     17.77 o 
  -1  11   7      570.46      610.73     45.17 o 
   0  11   7      204.07      173.68     20.92 o 
   1  11   7        8.65        7.97     12.75 o 
   2  11   7       12.34        9.75      8.81 o 
   3  11   7      308.61      292.51     17.64 o 
   4  11   7       81.61       95.74     20.51 o 
   5  11   7     1671.06     1617.05     64.26 o 
   6  11   7      686.88      663.16     32.84 o 
   7  11   7      137.53      133.32     13.51 o 
   8  11   7      992.22      959.02     30.02 o 
   9  11   7       72.79       75.36     14.21 o 
  10  11   7      114.99      102.77     19.80 o 
  11  11   7      419.77      402.69     28.41 o 
  12  11   7      107.68       82.37     23.58 o 
  13  11   7       18.20        3.67     24.99 o 
  -4  12   7        6.31       23.45     30.93 o 
  -3  12   7       27.61       29.27     19.96 o 
  -2  12   7      190.30      207.40     24.63 o 
  -1  12   7        1.87       19.69     19.04 o 
   0  12   7       82.55      120.99     21.04 o 
   1  12   7        2.57        0.00     14.58 o 
   2  12   7       95.72       75.41     13.96 o 
   3  12   7       13.98        0.00     13.27 o 
   4  12   7       27.57       35.17     13.19 o 
   5  12   7       91.48       56.38     14.66 o 
   6  12   7       95.94      121.75     16.88 o 
   7  12   7      856.49      920.15     33.20 o 
   8  12   7      167.33      226.02     22.94 o 
   9  12   7      158.83      158.83     16.87 o 
  10  12   7      267.88      256.47     19.58 o 
  11  12   7       14.90       34.15     19.49 o 
  12  12   7       60.34       49.37     20.41 o 
  13  12   7        1.36        0.00     34.69 o 
  -2  13   7       13.68       45.21     22.64 o 
  -1  13   7      315.11      310.72     27.94 o 
   0  13   7      108.93      106.86     22.99 o 
   1  13   7      132.34       98.17     22.41 o 
   2  13   7       73.88       62.48     17.36 o 
   3  13   7      383.74      405.28     35.05 o 
   4  13   7       34.76       33.09     19.74 o 
   5  13   7       15.18       22.22     17.99 o 
   6  13   7      342.64      363.57     22.59 o 
   7  13   7      132.49      175.55     20.03 o 
   8  13   7      267.75      292.62     25.84 o 
   9  13   7        6.13       16.95     18.52 o 
  10  13   7        6.62       15.99     14.70 o 
  11  13   7      143.65      137.26     18.48 o 
  12  13   7        3.92        0.00     19.80 o 
  -1  14   7      145.46      149.94     26.64 o 
   0  14   7       64.96       35.57     22.98 o 
   1  14   7       51.72       65.62     29.59 o 
   2  14   7      131.57      166.04     34.23 o 
   3  14   7      172.74      168.05     13.20 o 
   4  14   7      250.56      235.33     26.65 o 
   5  14   7       22.08       26.67     20.54 o 
   6  14   7        8.14       17.03     15.05 o 
   7  14   7      239.40      206.96     21.70 o 
   8  14   7        7.90        2.43     18.48 o 
   9  14   7      176.42      226.18     25.43 o 
  10  14   7       24.50        0.00     22.38 o 
  11  14   7       15.81        9.31     16.01 o 
   1  15   7       41.57       33.80     23.74 o 
   2  15   7       94.71       68.01     24.94 o 
   3  15   7       87.80       85.32     41.19 o 
   4  15   7       15.86       23.55     12.52 o 
   5  15   7      122.07      146.83     17.98 o 
   6  15   7       27.24        0.00     18.49 o 
   7  15   7       26.27        3.46     16.60 o 
   8  15   7      164.33      202.28     24.45 o 
   9  15   7       15.02        0.00     50.52 o 
  10  15   7      126.50      137.65     25.38 o 
   4  16   7       65.23       45.80     34.31 o 
   5  16   7        5.73       20.42     21.93 o 
   6  16   7       67.67       92.42     18.38 o 
   7  16   7       41.59        6.96     17.20 o 
   8  16   7       69.12       89.60     27.02 o 
  -7 -13   8       83.13       82.37     18.41 o 
  -6 -13   8       36.22       51.67     14.07 o 
  -5 -13   8       53.69       56.11     43.43 o 
 -10 -12   8       17.27        0.00     19.33 o 
  -9 -12   8       19.53        8.01     14.57 o 
  -8 -12   8        6.39        0.00     16.89 o 
  -7 -12   8       15.69       14.68     16.60 o 
  -6 -12   8      225.60      273.12     21.33 o 
  -5 -12   8       20.37       35.59     11.06 o 
  -4 -12   8       13.24        0.00     37.13 o 
  -3 -12   8      189.31      170.75     45.92 o 
  -2 -12   8       18.11       19.05     28.25 o 
 -11 -11   8       98.22      120.46     23.65 o 
 -10 -11   8      158.42      155.13     19.92 o 
  -9 -11   8       13.96        0.00     15.38 o 
  -8 -11   8       31.15        0.00     11.66 o 
  -7 -11   8       15.20       25.19     16.77 o 
  -6 -11   8        2.15        0.00     14.14 o 
  -5 -11   8      287.46      331.80     39.16 o 
  -4 -11   8       74.95       77.66     37.96 o 
  -3 -11   8       38.83       21.09     26.25 o 
  -2 -11   8      422.27      361.09     37.09 o 
  -1 -11   8       56.29       29.66     26.40 o 
   0 -11   8       22.48       50.45     39.66 o 
 -12 -10   8        1.31        0.00     15.08 o 
 -11 -10   8      108.83      151.91     31.00 o 
 -10 -10   8        0.34        0.55     16.86 o 
  -9 -10   8      386.98      381.90     23.46 o 
  -8 -10   8       16.04       23.98     14.93 o 
  -7 -10   8       28.27       28.10     11.14 o 
  -6 -10   8      769.15      747.78     39.53 o 
  -5 -10   8       70.56       73.44     14.52 o 
  -4 -10   8       24.25       18.14     13.03 o 
  -3 -10   8       84.98       70.12     17.08 o 
  -2 -10   8        0.11        0.00     21.66 o 
  -1 -10   8      449.21      465.16     35.86 o 
   0 -10   8      119.35       38.79     24.75 o 
   1 -10   8        2.28       10.41     25.63 o 
   2 -10   8      298.20      288.04     34.04 o 
 -12  -9   8       14.20        0.00     23.97 o 
 -11  -9   8       39.37       51.70     14.78 o 
 -10  -9   8      791.52      809.25     33.18 o 
  -9  -9   8      148.20      114.08     16.39 o 
  -8  -9   8      514.24      486.91     23.55 o 
  -7  -9   8      710.83      783.75     24.13 o 
  -6  -9   8       46.30       40.85     13.12 o 
  -5  -9   8     1935.64     1785.16     41.91 o 
  -4  -9   8       29.83       43.59     10.35 o 
  -3  -9   8      168.30      185.06     20.71 o 
  -2  -9   8      932.93      965.23     32.51 o 
  -1  -9   8       87.31       96.52     18.33 o 
   0  -9   8      103.90       64.44     17.88 o 
   1  -9   8       72.94       81.15     23.29 o 
   2  -9   8       24.04       51.04     19.26 o 
   3  -9   8      139.99      168.90     30.80 o 
 -13  -8   8      135.39      134.68     21.87 o 
 -12  -8   8      209.63      242.07     50.16 o 
 -11  -8   8       17.92       18.55     16.79 o 
 -10  -8   8      415.07      389.21     25.37 o 
  -9  -8   8     1285.59     1324.27     41.41 o 
  -8  -8   8      429.59      434.35     26.30 o 
  -7  -8   8      622.51      563.26     22.10 o 
  -6  -8   8     1038.93     1012.16     27.34 o 
  -5  -8   8       49.84       60.20     12.11 o 
  -4  -8   8      841.53      818.01     26.80 o 
  -3  -8   8        6.22        7.10      8.41 o 
  -2  -8   8        5.30       27.74     13.93 o 
  -1  -8   8      857.87      773.92     35.34 o 
   0  -8   8      224.21      209.69     21.55 o 
   1  -8   8       37.42       43.11     25.94 o 
   2  -8   8      484.55      445.26     28.05 o 
   3  -8   8      105.62       55.36     18.81 o 
   4  -8   8       31.08       51.90     20.10 o 
   5  -8   8        2.18       17.04     20.52 o 
 -13  -7   8       15.85       19.62     22.84 o 
 -12  -7   8      206.07      194.44     21.10 o 
 -11  -7   8        2.36        1.27     15.60 o 
 -10  -7   8      160.49      190.87     15.97 o 
  -9  -7   8     1012.10      992.80     28.34 o 
  -8  -7   8       80.08       78.13     11.58 o 
  -7  -7   8        3.63        0.00     10.88 o 
  -6  -7   8       23.53       35.36      9.01 o 
  -5  -7   8     1777.61     1790.31     47.31 o 
  -4  -7   8      392.79      432.93     16.71 o 
  -3  -7   8       12.55        1.39      8.39 o 
  -2  -7   8     1205.80     1251.92     28.69 o 
  -1  -7   8      635.83      555.22     32.03 o 
   0  -7   8       22.46       14.27     13.45 o 
   1  -7   8      191.19      204.91     22.42 o 
   2  -7   8      193.25      167.87     18.59 o 
   3  -7   8      583.28      641.53     29.49 o 
   4  -7   8      405.54      456.59     26.83 o 
   5  -7   8       24.16       70.00     20.37 o 
   6  -7   8       94.71       87.06     22.98 o 
 -13  -6   8      131.67      119.57     17.70 o 
 -12  -6   8      105.00      112.79     16.34 o 
 -11  -6   8        7.23        0.00     13.02 o 
 -10  -6   8        6.20        0.00     11.87 o 
  -9  -6   8      797.47      758.87     25.83 o 
  -8  -6   8     1023.02     1068.95     34.42 o 
  -7  -6   8       43.24       44.76     11.38 o 
  -6  -6   8       12.50       20.70     10.51 o 
  -5  -6   8       77.45       81.44      8.92 o 
  -4  -6   8       20.01       34.28      9.62 o 
  -3  -6   8      237.37      234.67     12.33 o 
  -2  -6   8      797.26      757.63     19.98 o 
  -1  -6   8      701.59      685.48     17.51 o 
   0  -6   8      980.15      965.48     29.96 o 
   1  -6   8       16.43       18.91     13.14 o 
   2  -6   8       82.62       68.33     15.00 o 
   3  -6   8      920.39      882.40     31.54 o 
   4  -6   8       99.09       89.98     24.55 o 
   5  -6   8      105.44      104.16     19.44 o 
   6  -6   8       93.95      114.25     21.05 o 
   7  -6   8       28.71       15.82     20.57 o 
 -13  -5   8      100.97      133.37     15.17 o 
 -12  -5   8      441.96      529.33     27.88 o 
 -11  -5   8        0.36        0.00     11.10 o 
 -10  -5   8        1.59        9.64     10.66 o 
  -9  -5   8      141.25      168.57     14.20 o 
  -8  -5   8      420.98      418.24     19.44 o 
  -7  -5   8      658.81      652.45     16.79 o 
  -6  -5   8      186.14      226.25     10.68 o 
  -5  -5   8      751.15      709.74     19.90 o 
  -4  -5   8     3066.58     2994.51     41.88 o 
  -3  -5   8      328.29      306.43     11.15 o 
  -2  -5   8      127.08      131.15      9.94 o 
  -1  -5   8     2494.13     2542.11     44.25 o 
   0  -5   8      117.73      136.33     14.04 o 
   1  -5   8      745.13      682.94     24.83 o 
   2  -5   8      186.65      238.19     18.06 o 
   3  -5   8      127.73      115.53     20.78 o 
   4  -5   8      606.37      603.13     26.83 o 
   5  -5   8       13.42        0.00     15.41 o 
   6  -5   8        0.21        6.69     17.62 o 
   7  -5   8      176.57      186.94     23.45 o 
 -13  -4   8      193.28      195.37     16.71 o 
 -12  -4   8       67.10       51.16     12.79 o 
 -11  -4   8       61.45       54.38     12.18 o 
 -10  -4   8       85.53       65.83     11.41 o 
  -9  -4   8       51.04       26.09     11.42 o 
  -8  -4   8     1179.96     1151.16     25.08 o 
  -7  -4   8        8.76        0.00      6.89 o 
  -6  -4   8        5.20        0.00      5.91 o 
  -5  -4   8      981.07      906.64     18.22 o 
  -4  -4   8       26.79       19.70      5.58 o 
  -3  -4   8     1618.99     1568.46     22.71 o 
  -2  -4   8      767.96      847.54     21.88 o 
  -1  -4   8      414.55      505.08     13.27 o 
   0  -4   8     2806.83     2862.82     48.08 o 
   1  -4   8      634.02      529.40     30.67 o 
   2  -4   8      136.34      134.50     14.42 o 
   3  -4   8     1183.84     1079.61     32.23 o 
   4  -4   8      112.26      143.11     16.63 o 
   5  -4   8       69.12       78.84     16.34 o 
   6  -4   8       66.58       61.77     24.21 o 
   7  -4   8        4.80       19.69     17.78 o 
   8  -4   8      591.42      600.63     43.38 o 
 -13  -3   8       57.56       69.62     13.85 o 
 -12  -3   8      603.02      591.06     20.51 o 
 -11  -3   8       13.95       21.13     16.09 o 
 -10  -3   8       14.52        3.39      9.97 o 
  -9  -3   8      349.55      365.81     24.31 o 
  -8  -3   8      125.45      145.33     11.32 o 
  -7  -3   8     1556.54     1556.46     26.35 o 
  -6  -3   8        0.82        3.38      5.90 o 
  -5  -3   8      181.15      206.75      7.72 o 
  -4  -3   8     2498.74     2444.74     27.99 o 
  -3  -3   8       99.32      116.12      6.43 o 
  -2  -3   8      632.21      774.12     19.07 o 
  -1  -3   8       30.21       58.35      7.23 o 
   0  -3   8       79.23      115.47      9.69 o 
   1  -3   8       29.93       13.09      7.33 o 
   2  -3   8       47.38       30.83     10.81 o 
   3  -3   8       32.97       21.47     13.97 o 
   4  -3   8      777.74      863.87     34.87 o 
   5  -3   8     1940.43     1767.86     54.29 o 
   6  -3   8      128.27      139.39     22.35 o 
   7  -3   8      156.78      140.85     23.87 o 
   8  -3   8      320.35      327.83     30.56 o 
   9  -3   8      220.68      221.44     26.29 o 
 -13  -2   8      168.61      225.23     21.55 o 
 -12  -2   8       42.21        4.11     12.32 o 
 -11  -2   8      476.30      454.78     17.77 o 
 -10  -2   8        6.31       14.90      9.73 o 
  -9  -2   8      295.09      310.44     14.96 o 
  -8  -2   8     2591.58     2342.20     40.55 o 
  -7  -2   8        6.04        1.45      7.81 o 
  -6  -2   8       93.32       93.44      7.90 o 
  -5  -2   8     1715.74     1656.99     23.92 o 
  -4  -2   8      315.33      389.25     12.91 o 
  -3  -2   8     1150.27     1074.16     15.78 o 
  -2  -2   8      392.59      403.06     11.05 o 
  -1  -2   8       10.95        5.94      5.45 o 
   0  -2   8      429.14      372.14     10.87 o 
   1  -2   8     3164.31     3016.62     48.15 o 
   2  -2   8       32.61       45.19      3.92 o 
   3  -2   8      208.99      216.04     18.31 o 
   4  -2   8      363.68      350.81     23.30 o 
   5  -2   8     2168.02     2105.03     59.81 o 
   6  -2   8      893.88      944.12     61.13 o 
   7  -2   8      149.37      166.62     23.44 o 
   8  -2   8       20.04       12.42     20.91 o 
   9  -2   8      663.95      665.24     30.51 o 
  10  -2   8       46.89       41.67     19.31 o 
 -12  -1   8      473.94      442.32     23.65 o 
 -11  -1   8        3.45        0.00     14.91 o 
 -10  -1   8      147.73      152.22     12.00 o 
  -9  -1   8      439.64      416.81     15.69 o 
  -8  -1   8        1.80        0.00      8.33 o 
  -7  -1   8     1298.60     1340.76     26.43 o 
  -6  -1   8        4.34        0.00      7.12 o 
  -5  -1   8       27.70       20.20      6.27 o 
  -4  -1   8     2171.31     2192.89     29.48 o 
  -3  -1   8      102.89      111.30      5.54 o 
  -2  -1   8      100.31      101.12      5.73 o 
  -1  -1   8      581.67      560.72     10.85 o 
   0  -1   8     1841.18     1689.09     29.78 o 
   1  -1   8     2780.39     2767.37     40.55 o 
   2  -1   8     1871.85     1835.63     31.94 o 
   3  -1   8       24.28       14.43      4.38 o 
   4  -1   8      495.31      392.17     37.30 o 
   5  -1   8     2249.16     2178.42     60.09 o 
   6  -1   8        4.53       29.35     16.29 o 
   7  -1   8        7.12       20.40     24.87 o 
   8  -1   8       55.29      106.90     22.15 o 
   9  -1   8      197.62      208.30     20.61 o 
  10  -1   8      692.67      700.45     45.32 o 
 -12   0   8       50.15       72.85     17.37 o 
 -11   0   8      651.55      658.23     25.91 o 
 -10   0   8       32.37       37.25      9.12 o 
  -9   0   8      151.72      138.32     11.04 o 
  -8   0   8     1742.09     1630.83     28.64 o 
  -7   0   8       66.72       73.93      9.03 o 
  -6   0   8       27.81       18.68      7.26 o 
  -5   0   8       24.07       21.07      5.20 o 
  -4   0   8       19.08       22.25      6.76 o 
  -3   0   8     1552.13     1381.01     18.44 o 
  -2   0   8     2160.40     1846.06     22.83 o 
  -1   0   8       53.61       42.02      4.80 o 
   0   0   8      723.68      641.10     12.32 o 
   1   0   8     2978.41     2966.87     42.84 o 
   2   0   8      568.65      495.53     12.26 o 
   3   0   8      318.27      337.75     35.75 o 
   4   0   8      556.30      581.06     18.40 o 
   5   0   8      532.40      531.87     26.64 o 
   6   0   8     1201.64     1262.42     42.61 o 
   7   0   8        6.09       32.58     17.37 o 
   8   0   8      521.13      547.95     67.06 o 
   9   0   8      111.73      108.11     17.45 o 
  10   0   8       24.61       20.20     16.91 o 
  11   0   8      107.46      101.06     20.93 o 
 -12   1   8      202.09      205.35     20.36 o 
 -11   1   8      656.77      615.62     36.67 o 
 -10   1   8      385.44      311.15     19.09 o 
  -9   1   8      136.88      132.59      9.75 o 
  -8   1   8       41.85       53.53      8.45 o 
  -7   1   8      823.34      776.59     18.36 o 
  -6   1   8     2236.24     2136.58     35.35 o 
  -5   1   8       58.87      102.93      8.64 o 
  -4   1   8     1152.72     1094.11     17.59 o 
  -3   1   8     4562.97     4275.36     50.41 o 
  -2   1   8       64.85       54.24      5.25 o 
  -1   1   8       36.33       56.08      4.25 o 
   0   1   8     1071.64     1008.78     15.41 o 
   1   1   8     1052.41     1055.06     17.10 o 
   2   1   8     3321.99     3051.75     44.08 o 
   3   1   8       59.88       58.71      8.90 o 
   4   1   8     1702.03     1660.34     34.99 o 
   5   1   8     3717.63     3478.49     75.06 o 
   6   1   8      180.42      172.38     19.09 o 
   7   1   8      374.21      313.12     23.98 o 
   8   1   8      410.61      379.20     27.44 o 
   9   1   8       40.43       41.50     15.06 o 
  10   1   8      465.27      528.71     27.02 o 
  11   1   8       25.71       47.84     19.05 o 
 -11   2   8      110.82      112.83     16.93 o 
 -10   2   8      623.36      640.92     24.87 o 
  -9   2   8      124.46      100.34     14.65 o 
  -8   2   8       11.81       18.94      6.66 o 
  -7   2   8      865.21      856.72     31.80 o 
  -6   2   8        1.91        4.45      6.87 o 
  -5   2   8      591.56      650.45     15.81 o 
  -4   2   8      150.72      167.13     11.74 o 
  -3   2   8     1238.31     1199.92     27.36 o 
  -2   2   8     3031.98     2799.14     32.15 o 
  -1   2   8       20.37       13.85      3.65 o 
   0   2   8        8.43        8.43      3.68 o 
   1   2   8     4647.36     4673.75     63.24 o 
   2   2   8      327.77      339.74      8.71 o 
   3   2   8     2091.64     2077.61     29.75 o 
   4   2   8     1331.87     1430.52     27.85 o 
   5   2   8     1048.35     1165.23     24.82 o 
   6   2   8     1901.41     1811.69     38.07 o 
   7   2   8       60.01       73.13     19.35 o 
   8   2   8        6.43        1.91     16.27 o 
   9   2   8      745.53      700.66     28.11 o 
  10   2   8       26.39        0.00     14.50 o 
  11   2   8      285.26      276.44     23.02 o 
  12   2   8        0.03       10.42     18.72 o 
 -11   3   8      171.72      183.27     19.39 o 
 -10   3   8        0.40        0.00     13.78 o 
  -9   3   8      259.43      203.48     16.59 o 
  -8   3   8      160.79      155.76     20.31 o 
  -7   3   8      389.09      404.40     17.12 o 
  -6   3   8     3131.52     2933.09     42.62 o 
  -5   3   8        3.07        8.30      6.48 o 
  -4   3   8        2.77        8.33      6.09 o 
  -3   3   8     2704.35     2569.34     39.37 o 
  -2   3   8        8.19       10.47      4.30 o 
  -1   3   8      854.34      767.24     12.50 o 
   0   3   8      441.60      515.93     10.18 o 
   1   3   8      152.83      153.73     16.03 o 
   2   3   8     2468.22     2197.79     28.21 o 
   3   3   8       55.68       71.92      5.25 o 
   4   3   8      196.36      200.27     12.22 o 
   5   3   8      592.01      619.58     17.15 o 
   6   3   8      534.79      548.16     16.62 o 
   7   3   8      424.51      392.00     26.54 o 
   8   3   8       68.40       38.57     16.22 o 
   9   3   8       29.74        9.81     13.61 o 
  10   3   8      375.30      411.61     23.37 o 
  11   3   8       87.36      105.89     18.58 o 
  12   3   8       84.78      105.92     20.80 o 
 -10   4   8      295.87      261.93     24.20 o 
  -9   4   8        2.38        8.76     13.39 o 
  -8   4   8        0.66        2.16     11.95 o 
  -7   4   8      905.84      892.81     24.60 o 
  -6   4   8        2.55        4.57     10.00 o 
  -5   4   8      866.82      749.77     16.84 o 
  -4   4   8      454.99      466.84     22.89 o 
  -3   4   8      253.67      270.12     18.01 o 
  -2   4   8     3164.92     2969.76     39.77 o 
  -1   4   8       15.76       40.16      7.97 o 
   0   4   8      859.62      902.86     13.15 o 
   1   4   8     3560.01     3624.11     40.96 o 
   2   4   8     4389.50     4157.78     49.80 o 
   3   4   8     2022.58     2357.13     30.43 o 
   4   4   8       35.41       45.49      5.29 o 
   5   4   8       63.96       57.03      7.87 o 
   6   4   8     2055.95     1973.34     37.05 o 
   7   4   8     1851.31     1930.15     41.63 o 
   8   4   8        5.21       16.62     10.54 o 
   9   4   8      457.37      439.81     15.39 o 
  10   4   8      127.42      133.96     20.38 o 
  11   4   8       28.25       24.27     16.34 o 
  12   4   8       22.29       29.43     18.68 o 
 -10   5   8        4.33        0.00     15.60 o 
  -9   5   8      402.03      409.07     21.52 o 
  -8   5   8        8.68       10.52     12.83 o 
  -7   5   8      160.42      162.57     14.27 o 
  -6   5   8     4880.06     4789.51     73.27 o 
  -5   5   8      585.52      581.36     19.29 o 
  -4   5   8      798.27      802.15     17.31 o 
  -3   5   8     4978.69     4779.12     63.08 o 
  -2   5   8      126.93      134.54      8.23 o 
  -1   5   8      567.86      510.52     14.32 o 
   0   5   8      337.52      307.32      7.37 o 
   1   5   8     1804.79     1766.61     21.17 o 
   2   5   8    10770.63    10020.63     98.63 o 
   3   5   8    12847.50    12958.22    126.38 o 
   4   5   8      160.36      206.68      8.22 o 
   5   5   8       46.56       23.27      6.22 o 
   6   5   8      142.49      167.28     10.21 o 
   7   5   8      625.51      673.24     21.78 o 
   8   5   8      488.52      482.15     43.74 o 
   9   5   8       39.11       28.19      9.02 o 
  10   5   8      268.89      280.23     14.26 o 
  11   5   8      541.30      523.49     26.81 o 
  12   5   8       81.37       90.84     20.02 o 
  13   5   8        2.55       17.69     19.79 o 
  -9   6   8      213.93      270.22     22.59 o 
  -8   6   8      144.41      134.24     22.87 o 
  -7   6   8       59.72       49.10     14.45 o 
  -6   6   8       41.22       46.49     11.95 o 
  -5   6   8      319.08      287.25     15.02 o 
  -4   6   8      565.47      561.31     18.70 o 
  -3   6   8      642.77      696.67     15.96 o 
  -2   6   8     2545.32     2594.79     39.70 o 
  -1   6   8     1544.88     1321.68     21.38 o 
   0   6   8       74.62       66.24      5.52 o 
   1   6   8       60.75       68.39      5.03 o 
   2   6   8      540.81      578.11     12.75 o 
   3   6   8     6575.98     6308.20     64.13 o 
   4   6   8      776.28      888.86     14.90 o 
   5   6   8      488.00      500.71     13.41 o 
   6   6   8      586.89      617.30     15.16 o 
   7   6   8     2134.49     2031.70     44.10 o 
   8   6   8      194.16      198.46     13.96 o 
   9   6   8       28.24       25.32      9.64 o 
  10   6   8       67.98       64.92     10.40 o 
  11   6   8      101.48      130.62     14.22 o 
  12   6   8      152.19      189.30     12.04 o 
  13   6   8       12.43        0.00     19.07 o 
  -8   7   8      148.68      111.33     20.35 o 
  -7   7   8       11.00        0.00     13.97 o 
  -6   7   8      375.26      384.08     20.07 o 
  -5   7   8       10.81       23.19     12.39 o 
  -4   7   8       52.53       16.64     11.70 o 
  -3   7   8       28.23       13.12     11.95 o 
  -2   7   8      368.31      354.88     18.16 o 
  -1   7   8     1678.26     1565.78     30.41 o 
   0   7   8      256.01      313.19     14.77 o 
   1   7   8      663.03      721.57     15.15 o 
   2   7   8       93.79       96.78      5.90 o 
   3   7   8     1558.87     1563.19     19.99 o 
   4   7   8      167.46      206.51      7.75 o 
   5   7   8      141.48      156.85      9.65 o 
   6   7   8     1039.00     1023.39     20.75 o 
   7   7   8      196.52      204.30     13.85 o 
   8   7   8      704.40      725.15     21.23 o 
   9   7   8      125.60      115.20     11.87 o 
  10   7   8       20.89       10.96     10.33 o 
  11   7   8       84.18       92.53     11.79 o 
  12   7   8        4.23        0.00     11.52 o 
  13   7   8        0.54        7.55     10.53 o 
  -7   8   8        9.27        0.00     15.46 o 
  -6   8   8       63.39       49.10     15.01 o 
  -5   8   8      244.58      230.53     17.43 o 
  -4   8   8       72.73      111.44     14.61 o 
  -3   8   8      206.68      215.32     19.68 o 
  -2   8   8      419.40      416.44     29.05 o 
  -1   8   8     1458.24     1416.56     28.81 o 
   0   8   8        0.33        7.38      6.83 o 
   1   8   8        2.27        7.99      6.10 o 
   2   8   8      272.95      285.36     12.25 o 
   3   8   8     1097.14     1148.24     19.11 o 
   4   8   8      949.48      937.73     18.80 o 
   5   8   8        0.00        0.00      6.54 o 
   6   8   8      111.47      107.83      8.69 o 
   7   8   8      613.95      572.64     15.93 o 
   8   8   8       26.84       19.23      9.13 o 
   9   8   8      120.55      186.76     13.15 o 
  10   8   8       67.92       32.98     11.21 o 
  11   8   8        0.03        0.00     10.99 o 
  12   8   8      189.06      233.04     16.68 o 
  13   8   8        1.49        0.00     12.72 o 
  -7   9   8        8.24        0.00     15.93 o 
  -6   9   8       88.21      108.83     17.24 o 
  -5   9   8      362.81      403.99     42.42 o 
  -4   9   8      160.69      128.25     15.70 o 
  -3   9   8        4.84        1.43     13.36 o 
  -2   9   8      203.63      229.87     25.22 o 
  -1   9   8      706.92      617.70     17.10 o 
   0   9   8     1068.33     1141.24     29.78 o 
   1   9   8       18.20       14.94      8.29 o 
   2   9   8        1.86        7.88      6.59 o 
   3   9   8     1273.56     1180.15     21.66 o 
   4   9   8      149.52      196.56      9.83 o 
   5   9   8      155.96      185.13     10.13 o 
   6   9   8      122.27      131.92     11.61 o 
   7   9   8        2.24        0.00      9.66 o 
   8   9   8      792.79      874.35     49.94 o 
   9   9   8        1.98       10.34     12.42 o 
  10   9   8       31.94        6.50     12.93 o 
  11   9   8      302.05      335.50     19.61 o 
  12   9   8        9.24        0.00     12.06 o 
  13   9   8       90.34       86.60     15.06 o 
  -6  10   8      105.73       82.77     18.02 o 
  -5  10   8       59.07       45.36     16.06 o 
  -4  10   8      335.19      287.11     30.16 o 
  -3  10   8        2.21        0.00     13.82 o 
  -2  10   8       58.74       22.37     14.14 o 
  -1  10   8      196.49      207.38     20.30 o 
   0  10   8       44.75       67.44      8.72 o 
   1  10   8      272.22      295.33     12.55 o 
   2  10   8        0.89        2.64      7.67 o 
   3  10   8      169.89      164.04      9.76 o 
   4  10   8      432.69      471.20     16.39 o 
   5  10   8        9.07        8.69      8.92 o 
   6  10   8      154.06      156.69     13.36 o 
   7  10   8      300.75      298.11     17.46 o 
   8  10   8       13.51        3.94     11.21 o 
   9  10   8     1160.61     1183.14     42.78 o 
  10  10   8      230.36      241.54     35.23 o 
  11  10   8      132.93      131.19     20.91 o 
  12  10   8      196.81      245.92     24.72 o 
  13  10   8        2.23       17.95     18.96 o 
  -5  11   8      147.69      179.46     23.23 o 
  -4  11   8       15.99        8.56     18.12 o 
  -3  11   8        1.44        0.00     18.64 o 
  -2  11   8       17.67       20.63     18.87 o 
  -1  11   8       43.34       72.71     19.42 o 
   0  11   8       94.75      132.81     21.08 o 
   1  11   8      552.97      597.71     19.14 o 
   2  11   8        6.60       15.85      9.76 o 
   3  11   8      105.73      124.74     12.22 o 
   4  11   8     2385.08     2521.56     49.60 o 
   5  11   8     1019.82     1168.61     37.26 o 
   6  11   8        2.11        3.21     13.87 o 
   7  11   8      597.08      551.99     21.27 o 
   8  11   8      619.23      736.29     26.93 o 
   9  11   8       12.41       15.17     13.08 o 
  10  11   8      328.31      333.48     43.27 o 
  11  11   8      149.55      137.67     34.56 o 
  12  11   8       61.77       49.95     20.07 o 
  13  11   8       42.34       54.94     21.11 o 
  -3  12   8       58.93       77.56     22.47 o 
  -2  12   8       60.62       70.76     22.23 o 
  -1  12   8       88.76      121.77     34.07 o 
   0  12   8      830.84      815.00     49.07 o 
   1  12   8       26.52       25.58      8.17 o 
   2  12   8      127.18      152.46     16.09 o 
   3  12   8      121.90      150.12     13.15 o 
   4  12   8      352.79      403.14     21.76 o 
   5  12   8      627.33      660.61     31.88 o 
   6  12   8      566.94      537.23     26.11 o 
   7  12   8      157.24      159.72     58.33 o 
   8  12   8      324.13      336.56     20.23 o 
   9  12   8       55.23       95.55     15.71 o 
  10  12   8       25.65       36.11     15.08 o 
  11  12   8      131.90      105.64     22.18 o 
  12  12   8        2.27        0.00     19.20 o 
  -2  13   8      101.57       73.99     24.24 o 
  -1  13   8       24.23       33.32     21.52 o 
   0  13   8      380.35      388.02     30.93 o 
   1  13   8      544.75      531.75     48.41 o 
   2  13   8      299.86      293.79     16.11 o 
   3  13   8      116.39      100.45     15.54 o 
   4  13   8      209.94      215.52     18.32 o 
   5  13   8      212.69      201.03     24.70 o 
   6  13   8      106.25      112.86     17.60 o 
   7  13   8      149.98      118.61     19.01 o 
   8  13   8       44.44       30.08     19.26 o 
   9  13   8      122.63      107.48     22.30 o 
  10  13   8       16.43        0.00     13.76 o 
  11  13   8        0.13        0.00     42.31 o 
  12  13   8       26.15       31.12     22.29 o 
   0  14   8       35.52        0.00     22.05 o 
   1  14   8      172.49      169.67     26.80 o 
   2  14   8      120.21      102.48     25.24 o 
   3  14   8      105.11      110.04     14.37 o 
   4  14   8      216.16      232.16     19.17 o 
   5  14   8      147.89      157.76     19.76 o 
   6  14   8       77.23       57.93     20.59 o 
   7  14   8        0.27        0.00     16.25 o 
   8  14   8       46.56       37.26     19.40 o 
   9  14   8        1.51        0.00     18.78 o 
  10  14   8       27.66       34.08     21.38 o 
  11  14   8       48.04       40.85     23.49 o 
   2  15   8       44.92       43.28     24.98 o 
   3  15   8       18.92       64.57     66.06 o 
   4  15   8       56.63       51.40     24.05 o 
   5  15   8        0.97        0.00     15.19 o 
   6  15   8      123.18      116.40     18.44 o 
   7  15   8       37.32       26.76     18.03 o 
   8  15   8        2.13       21.08     20.40 o 
   9  15   8      202.69      205.62     58.64 o 
  10  15   8        0.63        0.00     21.76 o 
   5  16   8      109.78       94.18     16.96 o 
   6  16   8        0.00        0.00     17.80 o 
   7  16   8       40.76       21.31     23.31 o 
  -8 -12   9       66.16      105.73     22.67 o 
  -7 -12   9        1.50       10.27     17.35 o 
  -6 -12   9       63.04       75.80     16.21 o 
  -5 -12   9       62.16        5.06     40.20 o 
  -4 -12   9        0.75        0.00     40.78 o 
  -3 -12   9        0.00        8.05     28.37 o 
 -10 -11   9       45.06       34.43     20.87 o 
  -9 -11   9      127.26      149.23     35.32 o 
  -8 -11   9        0.32        0.00     19.80 o 
  -7 -11   9       10.26        0.00     13.29 o 
  -6 -11   9      141.58      154.10     19.19 o 
  -5 -11   9        1.19        0.00     12.86 o 
  -4 -11   9      248.52      246.50     47.25 o 
  -3 -11   9        5.92        0.00     26.34 o 
  -2 -11   9       16.71       44.84     27.60 o 
  -1 -11   9      208.82      210.33     45.88 o 
 -11 -10   9       44.65       87.14     23.71 o 
 -10 -10   9       91.81       70.32     29.71 o 
  -9 -10   9       19.60       18.91     12.63 o 
  -8 -10   9      275.72      303.14     17.66 o 
  -7 -10   9        3.57        5.85     13.31 o 
  -6 -10   9        8.97        0.00     12.97 o 
  -5 -10   9      384.92      419.99     27.16 o 
  -4 -10   9        0.84        0.00      9.54 o 
  -3 -10   9       73.39       73.28     18.96 o 
  -2 -10   9       57.40       73.28     18.74 o 
  -1 -10   9        4.98        0.00     23.90 o 
   0 -10   9      179.35      148.88     40.08 o 
   1 -10   9        1.44        0.00     32.24 o 
 -12  -9   9       30.88       35.38     19.91 o 
 -11  -9   9       27.13       41.23     15.22 o 
 -10  -9   9        5.18       19.56     17.72 o 
  -9  -9   9      584.50      642.71     43.47 o 
  -8  -9   9        0.38        8.90     11.58 o 
  -7  -9   9      148.07      132.95     13.68 o 
  -6  -9   9       82.16       61.28     14.74 o 
  -5  -9   9        0.45        0.00     11.02 o 
  -4  -9   9      632.44      740.42     34.11 o 
  -3  -9   9        7.31       31.78      8.33 o 
  -2  -9   9        0.72        0.00     14.99 o 
  -1  -9   9      802.55      785.20     31.64 o 
   0  -9   9      196.07      169.13     33.75 o 
   1  -9   9      206.48      214.03     28.60 o 
   2  -9   9       43.43       22.08     19.38 o 
   3  -9   9        4.36        0.00     26.52 o 
 -12  -8   9       62.00       78.19     20.12 o 
 -11  -8   9      286.21      254.10     39.63 o 
 -10  -8   9      233.05      223.19     17.17 o 
  -9  -8   9        0.82       19.44     13.03 o 
  -8  -8   9     1716.78     1554.01     41.59 o 
  -7  -8   9       92.43       79.26     11.83 o 
  -6  -8   9       20.67       30.84     13.11 o 
  -5  -8   9     1557.56     1632.59     43.28 o 
  -4  -8   9      199.27      210.57     16.56 o 
  -3  -8   9       66.79       76.75     10.43 o 
  -2  -8   9       11.05       51.53     16.02 o 
  -1  -8   9       53.33       17.36     15.82 o 
   0  -8   9      962.57      861.81     32.20 o 
   1  -8   9      402.16      424.60     36.33 o 
   2  -8   9       37.38       29.76     17.73 o 
   3  -8   9      230.47      239.82     23.55 o 
   4  -8   9      177.00      190.68     24.00 o 
 -12  -7   9     1131.20     1120.85     44.09 o 
 -11  -7   9       10.11       14.75     16.83 o 
 -10  -7   9       56.13       37.46     13.40 o 
  -9  -7   9      690.97      674.50     24.17 o 
  -8  -7   9       16.72       14.37     11.44 o 
  -7  -7   9      295.84      328.80     16.36 o 
  -6  -7   9        3.23       12.63     11.62 o 
  -5  -7   9      204.97      193.16     13.87 o 
  -4  -7   9     2220.22     2083.86     40.59 o 
  -3  -7   9      707.78      665.93     20.44 o 
  -2  -7   9       62.87       63.51      8.93 o 
  -1  -7   9      162.82      148.33     17.33 o 
   0  -7   9       92.45       99.29     16.32 o 
   1  -7   9      371.41      356.73     22.73 o 
   2  -7   9      263.46      264.21     21.75 o 
   3  -7   9       96.02      102.67     19.61 o 
   4  -7   9      174.22      155.57     22.15 o 
   5  -7   9      330.84      287.42     26.22 o 
 -12  -6   9      301.41      296.56     20.66 o 
 -11  -6   9      187.75      196.18     18.91 o 
 -10  -6   9       12.89        0.00     22.05 o 
  -9  -6   9       17.95       16.26     11.65 o 
  -8  -6   9      651.52      612.31     21.62 o 
  -7  -6   9      256.06      291.28     14.08 o 
  -6  -6   9       17.47        1.22      8.58 o 
  -5  -6   9      292.86      345.18     21.25 o 
  -4  -6   9       21.87        2.94      9.10 o 
  -3  -6   9      173.54      178.44     12.91 o 
  -2  -6   9       61.37       78.08      9.66 o 
  -1  -6   9       35.54       23.35      7.03 o 
   0  -6   9      176.17      211.81     17.84 o 
   1  -6   9      268.67      291.69     20.15 o 
   2  -6   9        2.90        4.15     14.42 o 
   3  -6   9        7.16        0.00     14.92 o 
   4  -6   9       61.25       61.41     18.59 o 
   5  -6   9       12.14        0.00     18.11 o 
   6  -6   9      121.58      142.28     23.26 o 
 -12  -5   9      202.00      174.45     16.01 o 
 -11  -5   9      274.45      273.95     16.93 o 
 -10  -5   9        9.94       24.90     13.23 o 
  -9  -5   9       13.52       26.04     12.71 o 
  -8  -5   9       74.25       74.02     10.75 o 
  -7  -5   9        7.97       11.17      9.13 o 
  -6  -5   9       47.28       44.04      7.14 o 
  -5  -5   9       65.84       59.88      7.28 o 
  -4  -5   9      230.49      194.31     10.52 o 
  -3  -5   9     1519.73     1472.73     26.48 o 
  -2  -5   9      264.81      276.15     11.21 o 
  -1  -5   9       14.17       14.35      6.47 o 
   0  -5   9      670.10      604.55     26.39 o 
   1  -5   9       91.11       61.27     25.28 o 
   2  -5   9       24.05       10.69     13.84 o 
   3  -5   9      277.51      306.08     21.15 o 
   4  -5   9       46.28       23.11     16.17 o 
   5  -5   9      811.49      748.19     32.18 o 
   6  -5   9       12.25       18.38     18.54 o 
   7  -5   9        4.15        3.27     20.02 o 
 -12  -4   9       55.25       52.27     13.83 o 
 -11  -4   9      175.11      184.64     15.00 o 
 -10  -4   9      229.03      227.70     15.03 o 
  -9  -4   9       10.58       11.09     10.32 o 
  -8  -4   9      591.60      590.58     16.96 o 
  -7  -4   9     2901.09     2808.00     70.02 o 
  -6  -4   9       65.33       66.60      7.37 o 
  -5  -4   9        8.20       13.07      5.73 o 
  -4  -4   9      569.06      587.89     14.37 o 
  -3  -4   9      816.23      854.43     18.69 o 
  -2  -4   9     3424.85     3273.76     48.35 o 
  -1  -4   9       10.47        2.90      6.14 o 
   0  -4   9      634.44      649.48     19.51 o 
   1  -4   9     1393.20     1315.68     35.28 o 
   2  -4   9      819.05      666.83     33.33 o 
   3  -4   9        0.18       22.67     15.93 o 
   4  -4   9      113.65       86.54     16.32 o 
   5  -4   9      197.13      250.67     21.50 o 
   6  -4   9      813.40      804.59     33.34 o 
   7  -4   9       11.55        0.00     18.38 o 
   8  -4   9       17.39       44.23     21.25 o 
 -12  -3   9      125.07      102.78     14.42 o 
 -11  -3   9      546.19      541.20     20.31 o 
 -10  -3   9        1.40        0.05     10.77 o 
  -9  -3   9        0.02        0.00      9.57 o 
  -8  -3   9      711.73      694.94     20.33 o 
  -7  -3   9       20.06       20.95      7.98 o 
  -6  -3   9     2600.97     2669.65     35.63 o 
  -5  -3   9        7.64       17.90      6.24 o 
  -4  -3   9      371.11      347.89     11.35 o 
  -3  -3   9     1633.36     1649.29     28.31 o 
  -2  -3   9      997.20      904.34     18.78 o 
  -1  -3   9       39.76       69.25      9.81 o 
   0  -3   9      889.53      797.98     17.31 o 
   1  -3   9      175.04      183.06     11.66 o 
   2  -3   9     2122.75     2124.61     48.01 o 
   3  -3   9       50.35       59.71     16.85 o 
   4  -3   9        0.64        0.00     15.55 o 
   5  -3   9      257.61      349.72     82.10 o 
   6  -3   9       34.13       81.74     21.47 o 
   7  -3   9       22.40       39.34     29.71 o 
   8  -3   9        3.19       16.43     23.45 o 
   9  -3   9       64.80       53.02     19.94 o 
 -12  -2   9       65.02       41.52     12.00 o 
 -11  -2   9      246.06      250.40     16.03 o 
 -10  -2   9      212.54      264.40     14.93 o 
  -9  -2   9        5.30        3.25     10.10 o 
  -8  -2   9      118.83      138.29     11.61 o 
  -7  -2   9      287.31      265.47     12.93 o 
  -6  -2   9      163.06      199.40     12.56 o 
  -5  -2   9      813.93      814.67     19.66 o 
  -4  -2   9       33.94       42.57      6.29 o 
  -3  -2   9       26.32       22.48      5.37 o 
  -2  -2   9     1148.69     1076.17     18.47 o 
  -1  -2   9       10.23        8.56      5.58 o 
   0  -2   9      305.59      316.39     12.42 o 
   1  -2   9       71.80       84.62      7.30 o 
   2  -2   9      108.86      139.32      8.83 o 
   3  -2   9      169.65      142.06     17.96 o 
   4  -2   9        3.05       13.63     16.66 o 
   5  -2   9      305.55      424.80     38.58 o 
   6  -2   9       25.02       42.60     19.63 o 
   7  -2   9        2.65        0.00     18.45 o 
   8  -2   9        2.09        7.00     21.49 o 
   9  -2   9       21.61       10.04     24.56 o 
 -12  -1   9       58.07       73.85     11.50 o 
 -11  -1   9      908.64      908.34     24.37 o 
 -10  -1   9       34.74       15.39     10.51 o 
  -9  -1   9       64.62       79.82     11.07 o 
  -8  -1   9      296.46      313.53     22.72 o 
  -7  -1   9      359.01      371.16     14.61 o 
  -6  -1   9     1409.48     1347.22     26.54 o 
  -5  -1   9     2099.80     2012.35     28.19 o 
  -4  -1   9     1168.00     1177.94     17.38 o 
  -3  -1   9     4288.38     3964.98     44.67 o 
  -2  -1   9     2298.19     2336.19     35.41 o 
  -1  -1   9      258.15      273.66      8.92 o 
   0  -1   9     1085.68     1072.68     19.61 o 
   1  -1   9      248.99      344.78     12.12 o 
   2  -1   9     3045.29     2794.75     46.09 o 
   3  -1   9      502.85      437.82     15.92 o 
   4  -1   9        6.48       16.14     14.37 o 
   5  -1   9      666.90      557.10     29.81 o 
   6  -1   9     1469.83     1426.45     48.75 o 
   7  -1   9      130.90      170.98     33.57 o 
   8  -1   9       26.03        2.82     20.45 o 
   9  -1   9       53.12       44.06     24.49 o 
  10  -1   9      309.15      373.78     26.76 o 
 -12   0   9       92.30       91.45     18.46 o 
 -11   0   9        7.67        0.00      8.51 o 
 -10   0   9     1015.72     1022.28     25.07 o 
  -9   0   9       88.28       88.01     10.92 o 
  -8   0   9      543.59      555.11     24.99 o 
  -7   0   9     1178.90     1141.71     24.87 o 
  -6   0   9      138.54      119.03      9.96 o 
  -5   0   9      152.32      149.79     10.85 o 
  -4   0   9       45.00       46.32      5.71 o 
  -3   0   9       74.96       76.42      5.46 o 
  -2   0   9     5078.12     4776.63     52.47 o 
  -1   0   9     1560.21     1478.57     22.93 o 
   0   0   9       57.63       79.71      5.90 o 
   1   0   9     1536.56     1549.20     23.50 o 
   2   0   9     3578.84     3510.18     55.90 o 
   3   0   9        3.22        0.00      6.47 o 
   4   0   9      368.72      361.72     28.19 o 
   5   0   9      812.49      815.35     33.95 o 
   6   0   9      468.92      497.05     29.00 o 
   7   0   9     1881.86     1930.66     74.89 o 
   8   0   9      135.15      102.87     22.54 o 
   9   0   9      123.04      150.92     41.98 o 
  10   0   9      586.38      541.69     29.08 o 
 -11   1   9      148.06      169.02     27.92 o 
 -10   1   9      101.77      104.20      9.04 o 
  -9   1   9      416.16      397.36     15.52 o 
  -8   1   9      257.15      254.85     12.63 o 
  -7   1   9       47.65       43.34      8.57 o 
  -6   1   9     2235.06     2073.84     35.59 o 
  -5   1   9     2367.25     2267.84     46.29 o 
  -4   1   9      190.05      200.72     17.33 o 
  -3   1   9      960.10      917.28     15.21 o 
  -2   1   9      401.82      497.33     10.23 o 
  -1   1   9     1159.29     1194.44     16.86 o 
   0   1   9      127.84      101.71      5.68 o 
   1   1   9      708.73      759.39     19.06 o 
   2   1   9     2328.44     2194.77     34.16 o 
   3   1   9     1255.62     1235.38     24.84 o 
   4   1   9       76.41       60.37     14.02 o 
   5   1   9        3.48        3.00      6.45 o 
   6   1   9     1006.15     1074.20     42.15 o 
   7   1   9       32.15       32.29     17.88 o 
   8   1   9      477.87      534.48     39.58 o 
   9   1   9      284.99      244.18     26.96 o 
  10   1   9        3.25        8.84     16.70 o 
  11   1   9      564.43      571.87     30.55 o 
 -11   2   9       22.90       19.01     16.45 o 
 -10   2   9      192.52      145.93     17.91 o 
  -9   2   9      836.59      815.03     27.88 o 
  -8   2   9        8.03       14.37     15.05 o 
  -7   2   9      358.95      368.09     13.59 o 
  -6   2   9      618.36      616.01     16.95 o 
  -5   2   9       54.65       61.14     11.34 o 
  -4   2   9     2205.94     2291.05     47.06 o 
  -3   2   9      196.26      214.03      9.14 o 
  -2   2   9      700.53      671.01     11.67 o 
  -1   2   9     8366.60     7698.66     81.45 o 
   0   2   9      990.11     1025.03     15.09 o 
   1   2   9      164.59      161.78      8.14 o 
   2   2   9     1857.83     1697.52     25.61 o 
   3   2   9      845.64      872.17     19.84 o 
   4   2   9     1522.72     1494.44     29.62 o 
   5   2   9       31.67       31.31      7.69 o 
   6   2   9      253.62      256.76     18.25 o 
   7   2   9     2646.19     2643.59     85.08 o 
   8   2   9        6.15        8.72     17.97 o 
   9   2   9        0.39        1.98     18.77 o 
  10   2   9      286.35      208.10     20.89 o 
  11   2   9       18.63        0.05     17.30 o 
 -10   3   9      167.41      144.54     18.20 o 
  -9   3   9      176.99      181.57     17.91 o 
  -8   3   9      722.26      699.34     23.42 o 
  -7   3   9        7.18        0.00      8.24 o 
  -6   3   9      309.39      283.78     13.53 o 
  -5   3   9     2091.04     2022.93     32.41 o 
  -4   3   9     1050.24     1028.85     20.55 o 
  -3   3   9      292.90      311.49     17.18 o 
  -2   3   9     1790.18     1840.00     25.23 o 
  -1   3   9      148.23      141.41     11.62 o 
   0   3   9     2526.59     2455.83     30.74 o 
   1   3   9      599.95      610.61     11.78 o 
   2   3   9      458.69      404.68     10.17 o 
   3   3   9     3195.31     3208.92     39.90 o 
   4   3   9      119.74      137.00      8.57 o 
   5   3   9       37.20       49.39     11.44 o 
   6   3   9      860.14      827.00     26.31 o 
   7   3   9        1.13       12.10     12.52 o 
   8   3   9      180.57      187.87     16.20 o 
   9   3   9       27.51       16.34     22.46 o 
  10   3   9        0.60        0.00     15.70 o 
  11   3   9      350.04      327.38     24.64 o 
  12   3   9       40.70       48.16     26.80 o 
 -10   4   9      189.50      184.94     19.59 o 
  -9   4   9      807.50      875.18     29.70 o 
  -8   4   9       13.93       12.02     12.84 o 
  -7   4   9        9.15        4.31     12.13 o 
  -6   4   9      553.27      551.26     16.34 o 
  -5   4   9       17.03       22.36      8.70 o 
  -4   4   9     1271.58     1213.74     34.28 o 
  -3   4   9       52.27       50.67      7.36 o 
  -2   4   9       24.00       43.96      7.65 o 
  -1   4   9     1098.09      914.08     17.83 o 
   0   4   9     3506.11     3556.91     42.16 o 
   1   4   9     2070.48     2121.59     25.73 o 
   2   4   9        6.57        1.51      4.45 o 
   3   4   9      113.09      114.89     10.56 o 
   4   4   9     1384.40     1433.07     23.21 o 
   5   4   9        5.53       20.54      7.42 o 
   6   4   9       80.68       50.32     12.09 o 
   7   4   9      877.14      853.58     37.34 o 
   8   4   9      291.97      292.30     15.58 o 
   9   4   9      256.31      245.64     15.54 o 
  10   4   9       18.41        0.37     14.92 o 
  11   4   9       12.71       25.23     17.90 o 
  12   4   9      293.15      340.11     25.90 o 
  -9   5   9      104.68      105.52     19.49 o 
  -8   5   9      528.92      493.73     29.12 o 
  -7   5   9       28.53       19.22     12.60 o 
  -6   5   9     1171.85     1132.23     27.93 o 
  -5   5   9      344.30      331.53     11.85 o 
  -4   5   9      472.68      425.67     13.35 o 
  -3   5   9       78.20       74.11      8.98 o 
  -2   5   9      202.74      165.62     15.84 o 
  -1   5   9      242.70      215.98      8.87 o 
   0   5   9      337.93      284.81      7.48 o 
   1   5   9      644.83      784.35     15.90 o 
   2   5   9       18.47       27.73      4.83 o 
   3   5   9       12.93       26.06      4.98 o 
   4   5   9      648.78      616.14     16.30 o 
   5   5   9        5.94       15.40      6.73 o 
   6   5   9        9.01        0.00      8.64 o 
   7   5   9      598.64      678.86     25.31 o 
   8   5   9      163.38      184.83     13.99 o 
   9   5   9      173.42      178.69     12.49 o 
  10   5   9       43.05       51.29     16.83 o 
  11   5   9       47.26       31.27     17.29 o 
  12   5   9       75.91       53.52     19.34 o 
  -9   6   9      431.68      447.42     27.06 o 
  -8   6   9      129.43      120.25     17.90 o 
  -7   6   9      243.51      252.18     21.08 o 
  -6   6   9      170.66      162.50     16.43 o 
  -5   6   9      760.10      682.62     26.90 o 
  -4   6   9        9.55       12.36      6.44 o 
  -3   6   9      181.27      203.41     13.03 o 
  -2   6   9       13.40       22.30      7.28 o 
  -1   6   9       33.55       32.68      6.41 o 
   0   6   9       81.47       68.47      6.21 o 
   1   6   9     1014.92     1006.03     14.67 o 
   2   6   9       31.83       50.28      5.12 o 
   3   6   9     2587.76     2466.61     28.77 o 
   4   6   9      371.66      360.90     10.84 o 
   5   6   9       67.33       50.49      6.89 o 
   6   6   9      628.85      610.69     17.87 o 
   7   6   9      747.90      711.39     23.44 o 
   8   6   9      966.74      885.86     27.02 o 
   9   6   9      264.71      290.72     14.70 o 
  10   6   9        2.19        0.00     12.60 o 
  11   6   9       27.78       11.76     10.35 o 
  12   6   9       30.31       21.95     18.93 o 
  -8   7   9      281.30      253.82     21.79 o 
  -7   7   9        1.36        0.00     15.39 o 
  -6   7   9        7.63       21.40     14.07 o 
  -5   7   9     1228.29     1115.15     31.98 o 
  -4   7   9        6.66        0.00     12.54 o 
  -3   7   9        1.63        1.37      6.80 o 
  -2   7   9      354.35      327.18     17.04 o 
  -1   7   9      310.95      360.76     14.26 o 
   0   7   9     1226.76     1187.70     29.02 o 
   1   7   9        5.08       11.22      6.23 o 
   2   7   9      433.06      379.69      9.63 o 
   3   7   9     1425.22     1370.99     18.76 o 
   4   7   9     3515.97     3561.24     45.03 o 
   5   7   9        6.43       10.01      6.19 o 
   6   7   9      357.04      396.38     13.60 o 
   7   7   9       46.93       40.71     11.99 o 
   8   7   9      158.94      209.10     13.21 o 
   9   7   9      258.67      281.28     15.08 o 
  10   7   9        7.33        3.82     10.38 o 
  11   7   9        3.04        0.00     11.06 o 
  12   7   9      196.91      172.61     15.26 o 
  13   7   9        6.32        2.83     20.06 o 
  -7   8   9      118.98      106.01     18.30 o 
  -6   8   9        6.30        0.00     14.24 o 
  -5   8   9      102.58      117.44     16.35 o 
  -4   8   9     1046.68      935.65     29.45 o 
  -3   8   9      188.21      213.85     30.48 o 
  -2   8   9        2.59        8.14      7.37 o 
  -1   8   9      695.86      720.06     20.13 o 
   0   8   9     1369.50     1328.01     25.49 o 
   1   8   9        1.87       15.72      7.42 o 
   2   8   9       31.06       28.90      7.36 o 
   3   8   9      337.10      405.23     11.69 o 
   4   8   9      597.16      651.33     23.88 o 
   5   8   9       22.07       13.15      7.54 o 
   6   8   9       12.59        7.82      9.78 o 
   7   8   9       25.70       17.54      8.84 o 
   8   8   9      414.09      416.02     16.76 o 
   9   8   9       16.66        0.00     12.41 o 
  10   8   9       30.61       43.53     11.60 o 
  11   8   9        7.92        8.23     11.74 o 
  12   8   9       83.09       91.80     14.00 o 
  13   8   9      233.80      240.01     16.80 o 
  -6   9   9       10.56        2.00     24.37 o 
  -5   9   9      158.19      179.54     18.68 o 
  -4   9   9      208.07      191.61     18.44 o 
  -3   9   9      168.41      156.32     17.74 o 
  -2   9   9       92.90       83.97     14.97 o 
  -1   9   9       65.87       50.19      8.63 o 
   0   9   9      867.41      869.60     22.59 o 
   1   9   9      173.53      149.08     22.28 o 
   2   9   9       53.84       40.72      8.55 o 
   3   9   9      252.03      223.17     10.73 o 
   4   9   9      460.92      459.50     14.42 o 
   5   9   9       21.87       33.66      7.95 o 
   6   9   9      113.89       87.32     11.48 o 
   7   9   9      104.94       97.79     12.76 o 
   8   9   9        2.40        0.00     13.46 o 
   9   9   9      364.95      387.95     25.14 o 
  10   9   9       11.56        0.00     12.83 o 
  11   9   9       44.19       65.77     13.33 o 
  12   9   9       25.84       27.24     13.33 o 
  13   9   9        1.13       36.17     14.11 o 
  -5  10   9       89.48       93.04     18.24 o 
  -4  10   9       84.72       90.71     17.26 o 
  -3  10   9      247.24      277.58     31.77 o 
  -2  10   9       86.18       73.58     15.97 o 
  -1  10   9       61.17       60.01     21.94 o 
   0  10   9      393.02      425.83     26.92 o 
   1  10   9        2.33        0.00      8.04 o 
   2  10   9      178.05      204.72     11.82 o 
   3  10   9       87.38      151.29     11.79 o 
   4  10   9      149.50      192.24     12.32 o 
   5  10   9     2115.40     2116.36     56.27 o 
   6  10   9     1410.44     1357.09     32.53 o 
   7  10   9       95.80       85.00     23.41 o 
   8  10   9      551.90      576.54     23.99 o 
   9  10   9       46.94       77.25     18.57 o 
  10  10   9      253.83      246.19     35.72 o 
  11  10   9       85.20       48.10     31.25 o 
  12  10   9       14.44        0.00     17.72 o 
  -4  11   9       86.73       77.35     27.31 o 
  -3  11   9       14.22       22.02     47.33 o 
  -2  11   9      265.61      280.69     26.29 o 
  -1  11   9        6.93       40.05     19.53 o 
   0  11   9       86.22       75.27      9.52 o 
   1  11   9     1948.04     1855.59     43.12 o 
   2  11   9       14.44       12.50      9.58 o 
   3  11   9      365.98      383.03     25.96 o 
   4  11   9      764.25      747.06     28.38 o 
   5  11   9       71.06       95.34     15.85 o 
   6  11   9     1238.11     1278.60     67.32 o 
   7  11   9      288.18      263.31     26.92 o 
   8  11   9       34.81       54.13     13.91 o 
   9  11   9      682.24      713.52     27.99 o 
  10  11   9       80.38       85.95     19.83 o 
  11  11   9      231.17      221.58     24.86 o 
  12  11   9       24.14       35.82     20.45 o 
  -3  12   9       95.06       88.43     24.24 o 
  -2  12   9      186.31      234.18     27.54 o 
  -1  12   9      682.04      664.72     87.40 o 
   0  12   9       21.49       40.62     20.61 o 
   1  12   9      551.76      525.67     20.11 o 
   2  12   9     1256.74     1305.53     35.19 o 
   3  12   9      102.47       89.26     12.78 o 
   4  12   9      460.92      413.34     28.80 o 
   5  12   9      530.93      522.42     26.25 o 
   6  12   9      153.44      156.37     18.79 o 
   7  12   9      253.89      308.28     49.11 o 
   8  12   9       18.92       26.97     13.10 o 
   9  12   9       27.13        3.01     13.68 o 
  10  12   9      164.78      192.65     40.61 o 
  11  12   9        0.19        0.00     18.73 o 
  12  12   9       39.77       18.61     20.16 o 
  -2  13   9       40.24        8.14     22.87 o 
  -1  13   9        3.24        0.00     35.02 o 
   0  13   9      419.95      403.56     31.77 o 
   1  13   9       44.97       30.58     30.88 o 
   2  13   9      330.48      328.11     18.63 o 
   3  13   9      213.45      188.22     15.03 o 
   4  13   9      223.10      241.34     28.79 o 
   5  13   9      281.19      299.41     22.11 o 
   6  13   9      192.36      200.89     20.40 o 
   7  13   9       72.23       49.52     17.30 o 
   8  13   9       17.29        0.00     17.22 o 
   9  13   9        0.79        8.92     14.30 o 
  10  13   9      141.45      150.79     18.65 o 
  11  13   9       42.41       53.27     23.03 o 
   0  14   9      204.61      210.96     28.85 o 
   1  14   9      190.44      193.42     34.94 o 
   2  14   9       87.76       91.68     32.86 o 
   3  14   9       63.31       54.57     13.14 o 
   4  14   9        0.92        0.00     14.23 o 
   5  14   9       87.23       53.53     16.90 o 
   6  14   9       64.47      107.29     18.18 o 
   7  14   9      154.51      171.44     21.07 o 
   8  14   9        0.10       11.27     19.46 o 
   9  14   9       15.27       30.43     21.43 o 
  10  14   9       36.36       16.63     30.21 o 
   2  15   9       69.47      111.84     35.60 o 
   3  15   9       32.33       52.60     12.04 o 
   4  15   9        0.25        0.00     17.16 o 
   5  15   9       58.60       62.05     17.14 o 
   6  15   9        1.93        1.70     17.61 o 
   7  15   9       87.00       94.87     32.70 o 
   8  15   9       35.80       15.58     20.25 o 
   9  15   9        0.46       10.45     20.29 o 
  -9 -11  10       94.01       83.25     21.00 o 
  -8 -11  10        8.13       15.34     15.53 o 
  -7 -11  10       15.03       10.92     16.23 o 
  -6 -11  10        1.95        0.00     33.49 o 
  -5 -11  10        6.22        7.62     13.65 o 
  -4 -11  10       54.38       70.12     43.02 o 
  -3 -11  10       27.07       20.27     28.10 o 
  -2 -11  10        0.86        0.00     27.63 o 
 -10 -10  10       31.84        0.49     15.04 o 
  -9 -10  10      144.46      175.33     17.69 o 
  -8 -10  10      121.28      117.59     36.93 o 
  -7 -10  10      148.89      160.49     17.60 o 
  -6 -10  10       81.31       64.59     16.10 o 
  -5 -10  10        0.89        0.29     15.23 o 
  -4 -10  10      191.74      224.91     13.99 o 
  -3 -10  10       27.34       12.89     20.23 o 
  -2 -10  10       28.73       13.81     18.35 o 
  -1 -10  10        2.05        0.00     25.68 o 
   0 -10  10       54.90       42.72     28.32 o 
 -11  -9  10       76.58       65.31     17.30 o 
 -10  -9  10       36.40       32.08     21.84 o 
  -9  -9  10        0.13        0.00     13.56 o 
  -8  -9  10      356.71      321.67     17.78 o 
  -7  -9  10       41.76       29.15     14.58 o 
  -6  -9  10       70.28       66.68     14.75 o 
  -5  -9  10      101.30      102.49     14.61 o 
  -4  -9  10        9.19        0.00     10.12 o 
  -3  -9  10      322.28      320.73     21.58 o 
  -2  -9  10       25.00       22.63     24.19 o 
  -1  -9  10        0.51        6.77     21.85 o 
   0  -9  10       94.85       60.68     19.63 o 
   1  -9  10        1.15        0.00     19.16 o 
   2  -9  10       50.90       26.52     21.31 o 
 -11  -8  10       94.68       96.77     20.28 o 
 -10  -8  10      216.85      206.51     18.91 o 
  -9  -8  10       37.67       19.76     17.22 o 
  -8  -8  10        3.29        2.00     14.40 o 
  -7  -8  10      778.49      823.59     49.79 o 
  -6  -8  10        4.96        0.00     12.38 o 
  -5  -8  10       95.70       73.30     12.87 o 
  -4  -8  10      419.88      440.44     18.93 o 
  -3  -8  10        0.43        8.69     11.93 o 
  -2  -8  10      186.15      176.77     24.30 o 
  -1  -8  10        4.58       14.84     16.81 o 
   0  -8  10        6.15        8.14     16.92 o 
   1  -8  10      314.83      325.54     24.88 o 
   2  -8  10       72.30      102.25     21.58 o 
   3  -8  10        8.31        9.22     19.69 o 
 -12  -7  10        0.32        0.00     18.03 o 
 -11  -7  10      460.24      380.26     25.94 o 
 -10  -7  10       25.02       16.76     13.71 o 
  -9  -7  10       27.09        5.06     13.27 o 
  -8  -7  10      248.76      307.29     19.16 o 
  -7  -7  10        1.70        0.00     10.82 o 
  -6  -7  10       83.29       72.58     14.17 o 
  -5  -7  10      255.12      266.47     16.20 o 
  -4  -7  10       31.50       55.33     11.66 o 
  -3  -7  10     1325.24     1267.52     29.51 o 
  -2  -7  10        2.93        0.00      8.39 o 
  -1  -7  10        5.82       15.17     15.30 o 
   0  -7  10      373.27      387.62     23.96 o 
   1  -7  10      207.98      219.54     25.35 o 
   2  -7  10      168.36      154.06     20.60 o 
   3  -7  10       80.48       93.01     21.61 o 
   4  -7  10        3.20        6.82     19.66 o 
 -12  -6  10      100.83      147.55     26.59 o 
 -11  -6  10        1.51        0.00     19.85 o 
 -10  -6  10      170.26      238.67     35.06 o 
  -9  -6  10        9.24        5.51     17.23 o 
  -8  -6  10       22.03        1.42      9.22 o 
  -7  -6  10      533.17      522.89     18.73 o 
  -6  -6  10       36.57       23.81     11.83 o 
  -5  -6  10      127.19      148.27     13.11 o 
  -4  -6  10      525.19      529.38     24.84 o 
  -3  -6  10      961.03      910.21     24.42 o 
  -2  -6  10     2560.26     2498.79     91.26 o 
  -1  -6  10        3.08        1.08      7.23 o 
   0  -6  10       28.46        0.89     14.34 o 
   1  -6  10      162.31      136.26     18.12 o 
   2  -6  10      385.96      415.03     24.58 o 
   3  -6  10        9.79       11.72     16.68 o 
   4  -6  10       62.97       77.20     19.93 o 
   5  -6  10       24.67       24.21     19.80 o 
 -12  -5  10       10.79        5.59     15.73 o 
 -11  -5  10      242.29      282.48     25.42 o 
 -10  -5  10       90.52      130.31     16.42 o 
  -9  -5  10        1.53       16.23     12.96 o 
  -8  -5  10      146.22      185.20     13.36 o 
  -7  -5  10      606.19      717.47     18.39 o 
  -6  -5  10      134.55      160.37     12.56 o 
  -5  -5  10      484.78      485.74     16.01 o 
  -4  -5  10      618.33      562.65     16.33 o 
  -3  -5  10      206.10      245.69     15.06 o 
  -2  -5  10     2237.26     2191.07     41.58 o 
  -1  -5  10      142.94      137.71      9.40 o 
   0  -5  10       35.70       40.37      9.62 o 
   1  -5  10      318.98      359.66     21.50 o 
   2  -5  10       76.45       83.22     16.48 o 
   3  -5  10      415.71      412.19     24.39 o 
   4  -5  10        3.55       22.70     16.92 o 
   5  -5  10       30.39       30.03     19.06 o 
   6  -5  10      378.42      371.32     27.96 o 
 -12  -4  10        3.67       11.71     13.37 o 
 -11  -4  10       23.79       16.37     13.74 o 
 -10  -4  10      118.02      107.52     13.97 o 
  -9  -4  10      368.30      334.67     19.18 o 
  -8  -4  10        5.31        1.59      9.69 o 
  -7  -4  10      694.36      670.14     17.88 o 
  -6  -4  10     2243.29     2121.86     33.48 o 
  -5  -4  10      241.72      259.89     10.65 o 
  -4  -4  10      126.09      120.22     14.32 o 
  -3  -4  10      134.40      121.82      9.51 o 
  -2  -4  10       14.96       28.70      7.61 o 
  -1  -4  10     1448.72     1400.72     25.76 o 
   0  -4  10       13.01       19.48      6.74 o 
   1  -4  10      395.76      363.56     20.74 o 
   2  -4  10     1307.92     1359.95     47.46 o 
   3  -4  10       29.08       40.56     15.06 o 
   4  -4  10      148.91      144.09     18.93 o 
   5  -4  10       57.61       88.58     19.03 o 
   6  -4  10       74.01       40.83     19.68 o 
   7  -4  10      426.97      425.51     29.38 o 
 -12  -3  10        6.88        0.00     13.05 o 
 -11  -3  10      316.96      309.67     17.56 o 
 -10  -3  10      367.34      399.83     18.09 o 
  -9  -3  10       47.76       33.81     11.59 o 
  -8  -3  10       94.91      120.39     12.25 o 
  -7  -3  10       27.10       19.65      8.57 o 
  -6  -3  10       61.76       88.05      9.57 o 
  -5  -3  10     1745.23     1764.21     26.39 o 
  -4  -3  10      160.46      193.42      9.32 o 
  -3  -3  10      194.36      199.56     10.48 o 
  -2  -3  10      187.29      228.51     10.74 o 
  -1  -3  10      152.28      175.72     12.20 o 
   0  -3  10      578.54      604.44     15.63 o 
   1  -3  10        1.05        3.60      6.83 o 
   2  -3  10      630.88      685.61     26.58 o 
   3  -3  10     1598.98     1508.15     40.32 o 
   4  -3  10       15.43       18.90     17.82 o 
   5  -3  10       30.55       26.72     19.39 o 
   6  -3  10      371.61      350.35     59.64 o 
   7  -3  10        0.34        0.00     22.56 o 
   8  -3  10      162.33      177.91     29.69 o 
 -12  -2  10       24.72        0.00     12.49 o 
 -11  -2  10      119.55      127.64     14.27 o 
 -10  -2  10       16.25        0.00     11.23 o 
  -9  -2  10      305.97      283.06     15.45 o 
  -8  -2  10       54.88       60.37     11.30 o 
  -7  -2  10       98.67      110.00     11.36 o 
  -6  -2  10      444.01      446.28     17.71 o 
  -5  -2  10        7.35       15.54      7.15 o 
  -4  -2  10      626.64      603.14     14.98 o 
  -3  -2  10      638.91      665.95     14.93 o 
  -2  -2  10       52.52       46.98      6.61 o 
  -1  -2  10     2576.35     2323.21     36.78 o 
   0  -2  10       28.40       39.52      7.21 o 
   1  -2  10      119.61      140.21      9.27 o 
   2  -2  10      507.76      439.40     26.32 o 
   3  -2  10      302.09      339.63     36.97 o 
   4  -2  10      436.33      484.97     58.81 o 
   5  -2  10       95.02       93.93     24.45 o 
   6  -2  10       14.15       16.05     20.38 o 
   7  -2  10      345.75      436.27     32.71 o 
   8  -2  10      169.96      198.69     33.15 o 
   9  -2  10        0.35        3.85     25.46 o 
 -12  -1  10       22.94        2.63     11.64 o 
 -11  -1  10      158.55      151.13     14.35 o 
 -10  -1  10      310.32      306.76     16.37 o 
  -9  -1  10        5.19        0.00     10.12 o 
  -8  -1  10      173.61      209.74     15.93 o 
  -7  -1  10       10.15        3.21      9.12 o 
  -6  -1  10       51.20       54.39      9.49 o 
  -5  -1  10     1795.82     1668.41     27.42 o 
  -4  -1  10       35.46       39.65      7.68 o 
  -3  -1  10        7.52       11.87      5.26 o 
  -2  -1  10      381.87      381.90     12.26 o 
  -1  -1  10      530.14      521.21     12.95 o 
   0  -1  10      942.19      976.33     21.86 o 
   1  -1  10      542.25      559.12     20.77 o 
   2  -1  10       52.62       69.88     12.27 o 
   3  -1  10     1367.30     1386.08     31.43 o 
   4  -1  10      651.20      593.67     30.86 o 
   5  -1  10      457.68      495.53     29.57 o 
   6  -1  10      207.44      204.99     24.20 o 
   7  -1  10       17.06       15.37     20.48 o 
   8  -1  10       95.18       95.50     24.99 o 
   9  -1  10        0.29        0.00     22.97 o 
 -11   0  10       16.40        1.79     14.44 o 
 -10   0  10       72.99       54.59     13.77 o 
  -9   0  10      629.46      632.39     19.05 o 
  -8   0  10       53.75       53.09     11.79 o 
  -7   0  10       15.85       19.15     10.34 o 
  -6   0  10     1201.28     1207.78     25.87 o 
  -5   0  10        3.77       11.13      6.97 o 
  -4   0  10     1109.23     1138.85     20.96 o 
  -3   0  10      504.86      563.82     12.34 o 
  -2   0  10      109.15      131.00      9.11 o 
  -1   0  10     6947.41     6586.51     81.21 o 
   0   0  10      858.74      883.42     16.77 o 
   1   0  10      601.76      581.67     16.48 o 
   2   0  10      150.77      116.10     10.60 o 
   3   0  10       17.75       37.71     12.78 o 
   4   0  10      506.33      583.38     29.88 o 
   5   0  10      470.59      550.91     41.82 o 
   6   0  10      221.96      196.82     30.96 o 
   7   0  10     1081.88     1110.23     44.74 o 
   8   0  10      100.47      115.70     24.59 o 
   9   0  10      123.82      112.52     36.39 o 
  10   0  10      130.08       74.75     20.54 o 
 -11   1  10        0.13        0.00     16.71 o 
 -10   1  10      108.31       85.63     12.66 o 
  -9   1  10       18.86        5.75     10.02 o 
  -8   1  10       68.46       69.12     12.24 o 
  -7   1  10       74.67       70.80     10.41 o 
  -6   1  10      133.25      137.36     11.52 o 
  -5   1  10     1115.43     1134.06     24.17 o 
  -4   1  10     1280.57     1269.30     22.55 o 
  -3   1  10       16.91       18.25      5.58 o 
  -2   1  10      670.73      664.26     14.24 o 
  -1   1  10     1175.69     1251.36     18.99 o 
   0   1  10     1646.01     1671.96     25.47 o 
   1   1  10      103.60      115.58      8.36 o 
   2   1  10     1238.69     1340.66     26.90 o 
   3   1  10     1020.30     1004.28     22.47 o 
   4   1  10     1309.93     1235.33     29.90 o 
   5   1  10      660.53      632.88     19.50 o 
   6   1  10       42.76       54.60     18.77 o 
   7   1  10      973.81      977.70     40.88 o 
   8   1  10     1058.28     1057.60     55.58 o 
   9   1  10        2.32        3.35     24.08 o 
  10   1  10      116.40       96.93     19.84 o 
 -11   2  10       37.01       23.96     26.55 o 
 -10   2  10        3.46        0.00     15.59 o 
  -9   2  10      517.58      557.73     17.70 o 
  -8   2  10      971.64      963.28     22.46 o 
  -7   2  10       27.59       16.18      8.39 o 
  -6   2  10      124.47      146.29     10.73 o 
  -5   2  10       59.43       50.45      9.28 o 
  -4   2  10     4027.55     3910.05     58.11 o 
  -3   2  10     1482.54     1454.05     24.23 o 
  -2   2  10      146.09      166.85      7.37 o 
  -1   2  10      609.65      525.98     10.90 o 
   0   2  10     2464.34     2498.17     30.17 o 
   1   2  10     1063.88     1093.01     18.99 o 
   2   2  10      243.82      247.31      9.74 o 
   3   2  10      580.83      563.58     16.58 o 
   4   2  10     2597.96     2489.57     50.34 o 
   5   2  10      623.09      606.23     20.08 o 
   6   2  10      382.70      356.78     15.36 o 
   7   2  10       75.65       61.27     19.57 o 
   8   2  10      753.04      679.99     36.48 o 
   9   2  10       47.42       57.35     22.65 o 
  10   2  10       33.17       47.70     17.79 o 
  11   2  10      104.98       68.88     21.57 o 
 -10   3  10        4.81        7.12     16.44 o 
  -9   3  10      124.51       93.96     17.00 o 
  -8   3  10      449.66      411.64     16.68 o 
  -7   3  10      917.00      944.82     21.79 o 
  -6   3  10        1.59        4.39      8.16 o 
  -5   3  10      212.26      212.40     11.50 o 
  -4   3  10     1856.00     1715.12     30.88 o 
  -3   3  10       15.05       33.35     13.14 o 
  -2   3  10       48.39       51.65      6.12 o 
  -1   3  10     1165.75     1103.17     16.57 o 
   0   3  10       52.17       49.81      5.53 o 
   1   3  10     2639.95     2680.61     44.59 o 
   2   3  10       86.54       85.91      9.04 o 
   3   3  10       72.33       79.40      7.03 o 
   4   3  10     1720.57     1712.13     29.75 o 
   5   3  10       46.47       41.66      9.72 o 
   6   3  10       70.50       56.03     10.27 o 
   7   3  10      454.79      457.78     18.03 o 
   8   3  10       90.13       84.13     21.07 o 
   9   3  10      624.12      740.87     38.68 o 
  10   3  10        0.15        0.00     16.50 o 
  11   3  10        0.96        6.96     18.24 o 
 -10   4  10        5.89       10.27     17.01 o 
  -9   4  10      151.15      130.80     26.08 o 
  -8   4  10      388.49      361.92     19.41 o 
  -7   4  10      158.31      164.14     12.58 o 
  -6   4  10        0.34        1.14      7.96 o 
  -5   4  10      678.20      605.98     17.18 o 
  -4   4  10       61.50       65.90      8.71 o 
  -3   4  10      853.38      848.47     19.03 o 
  -2   4  10      119.60      142.24     10.92 o 
  -1   4  10      232.93      267.59     16.22 o 
   0   4  10       23.26       18.03      5.12 o 
   1   4  10      197.87      188.48      7.58 o 
   2   4  10       72.48       71.32      5.83 o 
   3   4  10      391.56      361.37     11.26 o 
   4   4  10      133.06      117.55      9.65 o 
   5   4  10      302.45      330.79     14.59 o 
   6   4  10       23.33       30.09     12.33 o 
   7   4  10      107.57      117.54     11.96 o 
   8   4  10      531.69      521.86     19.99 o 
   9   4  10        7.30        3.13     16.48 o 
  10   4  10      229.96      196.30     20.82 o 
  11   4  10       21.02       34.67     18.39 o 
  -9   5  10       14.14        0.35     16.16 o 
  -8   5  10      307.28      281.20     18.89 o 
  -7   5  10      677.50      672.93     23.80 o 
  -6   5  10      130.14      147.20     12.42 o 
  -5   5  10      303.83      273.78     15.49 o 
  -4   5  10      556.75      543.21     15.88 o 
  -3   5  10      103.05       95.69      9.06 o 
  -2   5  10      585.80      574.36     15.73 o 
  -1   5  10      204.43      197.71      9.26 o 
   0   5  10      220.58      230.80      9.12 o 
   1   5  10     1664.47     1607.27     24.07 o 
   2   5  10      174.83      196.33      7.53 o 
   3   5  10       93.27      113.91      7.28 o 
   4   5  10      661.07      630.60     14.96 o 
   5   5  10       37.63       10.25      8.56 o 
   6   5  10      720.31      747.39     33.86 o 
   7   5  10        6.88        2.60     14.19 o 
   8   5  10       37.85       47.68     11.54 o 
   9   5  10      136.82      150.11     13.85 o 
  10   5  10       55.69       17.70     12.14 o 
  11   5  10      118.51      117.01     20.55 o 
  12   5  10       24.85        6.28     18.66 o 
  -8   6  10       46.88       50.37     17.56 o 
  -7   6  10      113.30      111.31     19.57 o 
  -6   6  10       74.82       81.34     23.40 o 
  -5   6  10       94.72       99.60     10.76 o 
  -4   6  10        8.30        6.97      7.57 o 
  -3   6  10      812.71      826.16     19.15 o 
  -2   6  10      296.42      280.60     12.02 o 
  -1   6  10       98.85      129.71      9.40 o 
   0   6  10      178.94      146.03      8.78 o 
   1   6  10      144.83      179.19      7.68 o 
   2   6  10     1029.22     1117.04     16.53 o 
   3   6  10      220.31      229.95      8.10 o 
   4   6  10       98.11      106.20      7.96 o 
   5   6  10      391.76      462.88     12.98 o 
   6   6  10      490.01      498.61     21.69 o 
   7   6  10       17.13       11.87     10.94 o 
   8   6  10      152.43      108.96     13.53 o 
   9   6  10      190.06      184.22     15.75 o 
  10   6  10        2.22        0.00     14.05 o 
  11   6  10       31.44       36.71     15.85 o 
  12   6  10       58.89       64.21     19.86 o 
  -8   7  10       10.14       23.00     17.52 o 
  -7   7  10       75.35       52.57     17.96 o 
  -6   7  10        4.17       14.24     15.18 o 
  -5   7  10       14.34       40.30     14.76 o 
  -4   7  10      291.23      271.49     18.11 o 
  -3   7  10        0.47        6.16      7.98 o 
  -2   7  10     1486.90     1396.95     30.27 o 
  -1   7  10       18.27       25.36      8.76 o 
   0   7  10      144.44      182.04     10.78 o 
   1   7  10     1268.09     1278.12     27.69 o 
   2   7  10       14.68       17.54      5.78 o 
   3   7  10      971.79      882.25     14.68 o 
   4   7  10      652.76      659.80     15.08 o 
   5   7  10      217.26      202.13     11.17 o 
   6   7  10       20.31       20.03     10.64 o 
   7   7  10      154.86      165.51     14.25 o 
   8   7  10       81.31       75.62     28.84 o 
   9   7  10      125.81      168.27     13.57 o 
  10   7  10       10.31       16.83     11.59 o 
  11   7  10       27.81        0.00     11.56 o 
  12   7  10       27.09       25.92     12.15 o 
  -7   8  10      139.77      176.97     25.44 o 
  -6   8  10       50.60       24.35     16.47 o 
  -5   8  10       28.26       36.76     18.33 o 
  -4   8  10        9.32        0.00     13.69 o 
  -3   8  10      898.97      874.52     23.68 o 
  -2   8  10        9.13       10.52     11.40 o 
  -1   8  10      484.35      441.50     18.82 o 
   0   8  10      271.17      258.29     25.77 o 
   1   8  10      130.61      137.73     10.81 o 
   2   8  10      159.95      234.60     12.03 o 
   3   8  10      141.35      142.03      8.82 o 
   4   8  10       20.26       10.94      7.70 o 
   5   8  10     1111.58     1105.55     31.38 o 
   6   8  10        6.19        5.03      8.34 o 
   7   8  10       56.84       61.39     13.92 o 
   8   8  10       22.43       17.86     10.47 o 
   9   8  10      132.70      138.18     14.79 o 
  10   8  10      193.45      235.00     15.73 o 
  11   8  10       63.77       72.01     13.65 o 
  12   8  10        8.58       20.88     13.17 o 
  -6   9  10      340.70      304.45     26.95 o 
  -5   9  10       17.69       35.54     16.39 o 
  -4   9  10      104.93      106.36     16.79 o 
  -3   9  10      101.87      107.31     17.23 o 
  -2   9  10      336.56      334.81     14.09 o 
  -1   9  10        5.25        3.12     11.85 o 
   0   9  10      129.84      152.90     11.84 o 
   1   9  10      468.50      499.76     16.50 o 
   2   9  10      358.42      293.94     15.95 o 
   3   9  10      270.29      221.06     12.35 o 
   4   9  10       17.60        0.00     12.97 o 
   5   9  10     1313.06     1305.67     32.43 o 
   6   9  10      849.60      898.83     25.94 o 
   7   9  10       35.95       21.84     11.38 o 
   8   9  10      111.92       93.08     29.51 o 
   9   9  10        5.74        0.00     15.80 o 
  10   9  10      219.59      249.55     39.50 o 
  11   9  10       25.16        6.39     14.76 o 
  12   9  10       50.23       81.57     15.36 o 
  -5  10  10       96.37      103.27     19.34 o 
  -4  10  10       23.51        0.00     15.75 o 
  -3  10  10       95.04       83.24     24.24 o 
  -2  10  10      232.43      234.77     20.06 o 
  -1  10  10       66.71       67.71      9.70 o 
   0  10  10        0.20        0.00      8.68 o 
   1  10  10      211.68      236.41     15.76 o 
   2  10  10       51.80       71.55     10.10 o 
   3  10  10      137.49      164.66     11.91 o 
   4  10  10        4.16        0.00     11.82 o 
   5  10  10        5.35        0.00      9.99 o 
   6  10  10      957.08      977.43     31.28 o 
   7  10  10      118.43      121.07     14.33 o 
   8  10  10       46.67       53.40     13.67 o 
   9  10  10      551.44      504.88     30.18 o 
  10  10  10       14.85        0.00     16.71 o 
  11  10  10      120.00      136.33     22.30 o 
  12  10  10        3.71        0.00     34.65 o 
  -4  11  10       76.69       73.87     32.64 o 
  -3  11  10      346.93      333.43     47.87 o 
  -2  11  10       71.37       57.76     21.17 o 
  -1  11  10      377.96      363.37     29.47 o 
   0  11  10      172.98      215.04     12.93 o 
   1  11  10      204.61      208.91     16.02 o 
   2  11  10      726.14      758.95     20.90 o 
   3  11  10      257.21      217.60     13.37 o 
   4  11  10        4.36       12.06     11.25 o 
   5  11  10      277.41      308.83     22.04 o 
   6  11  10       21.30       12.28     14.83 o 
   7  11  10      511.31      552.93     24.46 o 
   8  11  10       21.52        7.83     12.89 o 
   9  11  10        6.91       13.06     17.32 o 
  10  11  10      699.32      748.10     73.31 o 
  11  11  10        0.79        0.00     18.05 o 
  12  11  10       66.97       64.49     26.48 o 
  -3  12  10      131.78       87.45     24.99 o 
  -2  12  10      759.25      706.33     71.12 o 
  -1  12  10       12.58       24.60     21.27 o 
   0  12  10      251.32      303.76     43.23 o 
   1  12  10      408.09      397.00     19.46 o 
   2  12  10        1.70       14.57     12.48 o 
   3  12  10      443.63      441.90     25.96 o 
   4  12  10       13.34       18.91     16.78 o 
   5  12  10       98.85       98.70     17.71 o 
   6  12  10      249.60      267.52     21.97 o 
   7  12  10        9.81        1.50     17.06 o 
   8  12  10      165.75      219.08     18.69 o 
   9  12  10       11.23        3.26     14.09 o 
  10  12  10        0.34        1.33     18.66 o 
  11  12  10      307.69      265.97     31.37 o 
  -1  13  10      803.00      719.95     86.04 o 
   0  13  10        0.13       19.65     22.96 o 
   1  13  10       26.97       20.92      9.40 o 
   2  13  10      293.44      267.63     20.96 o 
   3  13  10        1.16        0.00     16.69 o 
   4  13  10      169.79      153.29     28.81 o 
   5  13  10        1.93        0.00     14.73 o 
   6  13  10      102.75       67.72     18.10 o 
   7  13  10      294.78      252.04     25.27 o 
   8  13  10       23.53       10.14     19.14 o 
   9  13  10       64.47       75.93     16.24 o 
  10  13  10       73.89       68.69     20.32 o 
  11  13  10       44.28       24.85     21.64 o 
   0  14  10      240.86      153.48     41.36 o 
   1  14  10        2.44        0.00     23.42 o 
   2  14  10       16.99       33.07     11.11 o 
   3  14  10       71.17       76.64     14.41 o 
   4  14  10       49.80       69.65     34.92 o 
   5  14  10       94.52       90.61     18.06 o 
   6  14  10        5.33        0.00     17.16 o 
   7  14  10      129.49      106.91     20.48 o 
   8  14  10      113.92      207.29     66.31 o 
   9  14  10       14.31       36.16     21.52 o 
  10  14  10       21.51       18.17     22.69 o 
   3  15  10        8.69        4.73     21.38 o 
   4  15  10       20.82       12.26     16.45 o 
   5  15  10       14.88       13.78     17.06 o 
   6  15  10       55.27       35.27     18.77 o 
   7  15  10       25.80       36.21     27.04 o 
   8  15  10       13.89       48.04     21.18 o 
  -6 -11  11        6.45        0.00     13.96 o 
  -5 -11  11        1.52        0.00     12.42 o 
  -9 -10  11       24.85       15.27     18.80 o 
  -8 -10  11       46.95       29.88     18.57 o 
  -7 -10  11      135.36      158.41     18.61 o 
  -6 -10  11       96.47       79.80     16.30 o 
  -5 -10  11        2.23        0.00     12.83 o 
  -4 -10  11        1.05        0.00     11.50 o 
  -3 -10  11       35.57       22.40     19.93 o 
  -2 -10  11       34.73       36.74     20.41 o 
  -1 -10  11       22.89        0.00     19.87 o 
 -10  -9  11      255.88      305.13     42.59 o 
  -9  -9  11       26.47        4.72     15.50 o 
  -8  -9  11        6.89       20.16     17.65 o 
  -7  -9  11      153.90      182.32     18.33 o 
  -6  -9  11      108.16       78.08     15.87 o 
  -5  -9  11       30.96       27.20     12.79 o 
  -4  -9  11       11.31        0.00     11.08 o 
  -3  -9  11      173.11      201.92     12.43 o 
  -2  -9  11      114.81      142.53     21.79 o 
  -1  -9  11        0.14       20.39     19.37 o 
   0  -9  11        1.78        0.00     18.44 o 
   1  -9  11       94.41       92.08     22.31 o 
 -11  -8  11       18.76       16.19     16.66 o 
 -10  -8  11      102.63      109.93     17.53 o 
  -9  -8  11      104.80      129.25     17.22 o 
  -8  -8  11       29.23       19.52     16.93 o 
  -7  -8  11       35.84       18.69     38.24 o 
  -6  -8  11      271.38      288.62     19.89 o 
  -5  -8  11        6.27        2.68     12.13 o 
  -4  -8  11       34.81        8.39     11.58 o 
  -3  -8  11      496.27      543.38     29.85 o 
  -2  -8  11      102.77       72.23     19.31 o 
  -1  -8  11      306.65      285.36     23.65 o 
   0  -8  11        1.27        0.00     17.68 o 
   1  -8  11       35.46       29.05     19.45 o 
   2  -8  11      443.42      435.25     29.19 o 
 -11  -7  11       18.78        0.00     22.34 o 
 -10  -7  11      275.06      327.85     25.88 o 
  -9  -7  11        0.02        2.77     11.24 o 
  -8  -7  11       74.49       56.22     14.30 o 
  -7  -7  11      272.69      264.83     22.07 o 
  -6  -7  11       25.45        3.19     13.12 o 
  -5  -7  11     1418.22     1385.36     35.01 o 
  -4  -7  11      134.66      165.33     14.65 o 
  -3  -7  11      107.98       90.48     12.10 o 
  -2  -7  11     1126.83     1120.88     82.62 o 
  -1  -7  11       15.00        0.00     15.53 o 
   0  -7  11      223.34      179.55     21.01 o 
   1  -7  11       12.90       20.24     18.35 o 
   2  -7  11      147.38      121.66     21.77 o 
   3  -7  11      506.01      522.57     30.80 o 
 -11  -6  11       16.52       20.21     18.68 o 
 -10  -6  11       22.39       24.67     16.88 o 
  -9  -6  11      296.25      302.34     16.82 o 
  -8  -6  11        3.92        7.21     10.40 o 
  -7  -6  11        3.65        0.00     36.26 o 
  -6  -6  11      363.62      390.38     24.19 o 
  -5  -6  11      117.23      115.99     13.44 o 
  -4  -6  11      654.10      622.01     21.54 o 
  -3  -6  11      290.54      270.20     15.30 o 
  -2  -6  11      762.18      728.98     22.11 o 
  -1  -6  11      949.70     1043.95     25.00 o 
   0  -6  11      398.18      335.15     22.74 o 
   1  -6  11       14.74       11.91     16.66 o 
   2  -6  11      215.95      215.12     22.03 o 
   3  -6  11      496.08      486.26     28.52 o 
   4  -6  11      169.69      119.44     22.44 o 
   5  -6  11        1.17        0.00     20.75 o 
 -11  -5  11        0.84        0.00     15.52 o 
 -10  -5  11      130.34      159.22     17.73 o 
  -9  -5  11       13.00       11.74     13.66 o 
  -8  -5  11      175.01      209.30     22.45 o 
  -7  -5  11        0.36        0.00      8.92 o 
  -6  -5  11      138.78      137.60     14.31 o 
  -5  -5  11       76.61      103.77     16.55 o 
  -4  -5  11       33.07       18.70     10.49 o 
  -3  -5  11      111.40       97.30     14.08 o 
  -2  -5  11      133.49      106.82     11.48 o 
  -1  -5  11      433.99      385.51     20.31 o 
   0  -5  11        1.90        1.21     12.75 o 
   1  -5  11       17.63        0.00     14.86 o 
   2  -5  11       66.42       82.48     18.10 o 
   3  -5  11      169.05      169.53     21.03 o 
   4  -5  11      390.01      361.48     26.34 o 
   5  -5  11       20.97       26.37     23.42 o 
   6  -5  11       31.12       28.25     21.54 o 
 -11  -4  11        4.24        0.00     14.52 o 
 -10  -4  11        2.80        0.00     13.51 o 
  -9  -4  11      294.89      287.35     18.70 o 
  -8  -4  11      187.19      200.31     13.73 o 
  -7  -4  11      247.53      302.25     13.76 o 
  -6  -4  11      421.15      442.54     17.09 o 
  -5  -4  11       69.18       73.59      8.81 o 
  -4  -4  11        5.61        3.40      8.37 o 
  -3  -4  11        5.07        1.53      7.95 o 
  -2  -4  11       31.13       15.61      8.08 o 
  -1  -4  11      356.24      440.44     14.71 o 
   0  -4  11     1124.35     1122.27     22.84 o 
   1  -4  11       86.22       94.47     19.00 o 
   2  -4  11      152.85      153.98     20.49 o 
   3  -4  11      482.47      446.40     25.38 o 
   4  -4  11      279.30      260.89     23.11 o 
   5  -4  11      287.87      295.94     26.44 o 
   6  -4  11       25.13       31.74     20.33 o 
 -11  -3  11       24.31       34.20     13.81 o 
 -10  -3  11       90.16       39.50     13.40 o 
  -9  -3  11       85.38       80.30     13.02 o 
  -8  -3  11      544.33      580.93     22.78 o 
  -7  -3  11      444.72      435.02     14.93 o 
  -6  -3  11       34.24       54.07     10.53 o 
  -5  -3  11      286.44      308.89     20.14 o 
  -4  -3  11      596.40      597.80     21.04 o 
  -3  -3  11        2.05        0.00      7.49 o 
  -2  -3  11      135.96      145.45     10.18 o 
  -1  -3  11      628.40      623.49     16.97 o 
   0  -3  11      235.72      221.44     11.12 o 
   1  -3  11      515.13      507.78     20.06 o 
   2  -3  11       35.69       67.65     19.01 o 
   3  -3  11       67.55       77.70     16.25 o 
   4  -3  11      659.86      573.39     27.72 o 
   5  -3  11        4.97       19.39     21.43 o 
   6  -3  11       25.41       31.92     24.54 o 
   7  -3  11      330.04      299.77     32.87 o 
 -11  -2  11       21.32       26.78     13.62 o 
 -10  -2  11        1.04        0.00     11.85 o 
  -9  -2  11      117.14      159.82     13.96 o 
  -8  -2  11      364.41      411.34     22.22 o 
  -7  -2  11       53.91       32.26     10.53 o 
  -6  -2  11        5.57        0.00      8.72 o 
  -5  -2  11      164.05      174.14     13.85 o 
  -4  -2  11      497.64      502.94     13.92 o 
  -3  -2  11      671.55      650.59     15.47 o 
  -2  -2  11        1.20        1.38      7.33 o 
  -1  -2  11      260.75      272.73     11.81 o 
   0  -2  11     1763.99     1800.54     33.54 o 
   1  -2  11        2.26        0.00      6.73 o 
   2  -2  11       73.19       62.14      8.67 o 
   3  -2  11      351.92      347.28     26.04 o 
   4  -2  11       17.28       10.57     17.95 o 
   5  -2  11      487.83      541.83     33.26 o 
   6  -2  11      141.61      125.58     59.39 o 
   7  -2  11      532.50      501.48     36.96 o 
   8  -2  11      123.36       95.70     27.89 o 
 -11  -1  11        3.60        3.42     14.18 o 
 -10  -1  11       43.88       56.98     12.79 o 
  -9  -1  11      333.99      394.61     17.59 o 
  -8  -1  11      171.45      129.34     12.92 o 
  -7  -1  11      539.36      490.90     19.85 o 
  -6  -1  11      206.71      231.08     15.25 o 
  -5  -1  11      127.62      115.74     13.64 o 
  -4  -1  11     1802.73     1780.06     34.68 o 
  -3  -1  11      138.70      183.97     13.15 o 
  -2  -1  11       11.27       13.48      6.34 o 
  -1  -1  11      572.96      614.75     16.44 o 
   0  -1  11       21.67       15.08      8.00 o 
   1  -1  11      701.96      768.41     20.18 o 
   2  -1  11       41.71       39.87      8.19 o 
   3  -1  11      452.49      470.45     24.57 o 
   4  -1  11      331.93      246.18     40.45 o 
   5  -1  11       72.17       84.87     21.14 o 
   6  -1  11       50.85        1.87     20.64 o 
   7  -1  11        7.68        0.00     21.09 o 
   8  -1  11      319.94      297.00     32.14 o 
   9  -1  11       23.89        0.00     25.99 o 
 -11   0  11      414.02      405.02     18.73 o 
 -10   0  11        0.51        0.00     12.28 o 
  -9   0  11       26.46       25.49     11.23 o 
  -8   0  11      700.86      662.69     21.87 o 
  -7   0  11       19.42        0.00     11.61 o 
  -6   0  11      131.70      136.87     11.64 o 
  -5   0  11      540.31      494.58     14.86 o 
  -4   0  11      162.35      190.76     10.22 o 
  -3   0  11     1798.25     1793.48     26.12 o 
  -2   0  11       17.81       21.12      6.07 o 
  -1   0  11        3.75       11.98      6.24 o 
   0   0  11     1540.71     1470.53     29.64 o 
   1   0  11        3.55        0.59      7.58 o 
   2   0  11      683.85      663.33     20.17 o 
   3   0  11      877.23      854.40     24.53 o 
   4   0  11      158.96      147.30     10.72 o 
   5   0  11      521.39      500.21     31.66 o 
   6   0  11       35.77       31.54     20.27 o 
   7   0  11       41.81       18.80     21.08 o 
   8   0  11      212.27      201.81     42.44 o 
   9   0  11       25.29        0.00     23.89 o 
 -11   1  11       30.44       31.83     19.33 o 
 -10   1  11      129.21       93.88     12.68 o 
  -9   1  11      115.68      115.73     13.43 o 
  -8   1  11       93.74       89.02     11.49 o 
  -7   1  11     1343.48     1276.35     37.53 o 
  -6   1  11       10.87        2.86      9.13 o 
  -5   1  11        1.95        8.36      9.13 o 
  -4   1  11     1452.93     1475.41     25.56 o 
  -3   1  11       16.00       24.27      7.05 o 
  -2   1  11      871.07      884.24     16.36 o 
  -1   1  11      123.76      141.11      8.26 o 
   0   1  11      455.45      478.20     12.95 o 
   1   1  11     4259.68     4230.74     67.60 o 
   2   1  11      283.91      311.83     24.37 o 
   3   1  11      702.12      719.76     20.92 o 
   4   1  11     3939.95     3899.33     74.04 o 
   5   1  11        3.40        0.00      8.14 o 
   6   1  11      529.87      580.09     32.82 o 
   7   1  11      377.67      344.17     29.30 o 
   8   1  11       20.52       13.22     23.29 o 
   9   1  11      138.38      107.07     26.64 o 
  10   1  11        6.57        0.00     24.42 o 
 -10   2  11       27.16        0.00     16.95 o 
  -9   2  11       74.41       66.36     11.03 o 
  -8   2  11      103.07      103.00     11.59 o 
  -7   2  11       13.05       14.46      9.38 o 
  -6   2  11      543.20      519.52     29.24 o 
  -5   2  11       37.18       24.95      9.46 o 
  -4   2  11      210.26      215.16     12.21 o 
  -3   2  11      983.18      950.99     19.44 o 
  -2   2  11      156.73      114.31      7.69 o 
  -1   2  11      310.29      307.16     11.69 o 
   0   2  11     1091.07     1065.83     19.31 o 
   1   2  11     1596.74     1595.55     40.56 o 
   2   2  11     1655.05     1508.53     30.08 o 
   3   2  11      209.62      188.38     11.22 o 
   4   2  11      626.30      631.28     21.43 o 
   5   2  11     1695.79     1773.04     42.78 o 
   6   2  11      280.99      316.81     19.69 o 
   7   2  11       99.41       73.08     21.26 o 
   8   2  11      286.79      329.02     73.69 o 
   9   2  11      177.45      192.14     28.35 o 
  10   2  11        0.25        0.00     24.62 o 
 -10   3  11       82.07       37.00     31.57 o 
  -9   3  11       25.33       17.87     31.07 o 
  -8   3  11      169.29      138.88     13.23 o 
  -7   3  11      352.44      362.15     15.06 o 
  -6   3  11       42.90       61.14     10.13 o 
  -5   3  11      278.61      303.87     14.36 o 
  -4   3  11      797.29      775.62     20.56 o 
  -3   3  11      792.25      752.22     19.52 o 
  -2   3  11      153.70      154.51      9.10 o 
  -1   3  11        0.39        0.00      5.60 o 
   0   3  11      207.17      213.28      9.40 o 
   1   3  11     1069.22     1064.69     19.46 o 
   2   3  11     1626.36     1701.27     29.15 o 
   3   3  11      121.18      141.10     13.22 o 
   4   3  11      119.59      132.16     10.69 o 
   5   3  11     1240.07     1216.53     31.36 o 
   6   3  11      102.47      131.70     12.53 o 
   7   3  11       61.22       73.03     10.89 o 
   8   3  11      287.47      206.53     26.24 o 
   9   3  11       65.99      113.24     36.55 o 
  10   3  11      217.45      205.29     30.16 o 
  11   3  11       29.67       14.58     19.45 o 
  -9   4  11       60.06       63.58     18.34 o 
  -8   4  11       63.48       66.35     21.54 o 
  -7   4  11      678.52      642.45     18.40 o 
  -6   4  11       19.06        5.02      9.00 o 
  -5   4  11      286.61      253.19     12.68 o 
  -4   4  11     1107.37     1058.54     22.67 o 
  -3   4  11     1102.45     1041.33     22.07 o 
  -2   4  11     1635.82     1566.36     29.01 o 
  -1   4  11        0.08        0.00      5.73 o 
   0   4  11       65.84       78.68      7.10 o 
   1   4  11      427.07      414.15     11.14 o 
   2   4  11      177.84      216.98      9.44 o 
   3   4  11      161.82      158.65      8.96 o 
   4   4  11      253.08      247.53     11.84 o 
   5   4  11      554.97      565.25     23.61 o 
   6   4  11     1697.10     1792.90     41.47 o 
   7   4  11       88.79       83.74     14.33 o 
   8   4  11       14.42        0.00     10.41 o 
   9   4  11      301.67      303.96     15.13 o 
  10   4  11       23.58       11.51     23.75 o 
  11   4  11      188.44      192.64     23.52 o 
  -9   5  11       91.43      108.20     23.33 o 
  -8   5  11       19.44        4.60     14.86 o 
  -7   5  11      165.15      118.96     16.22 o 
  -6   5  11      606.59      610.30     17.57 o 
  -5   5  11      167.70      139.00     10.83 o 
  -4   5  11       34.62       29.37      8.84 o 
  -3   5  11      535.41      529.24     16.50 o 
  -2   5  11      187.45      199.55     15.55 o 
  -1   5  11      126.83      168.17     10.38 o 
   0   5  11      115.48      143.48      8.42 o 
   1   5  11       93.77      100.52      7.14 o 
   2   5  11     1438.21     1441.22     21.93 o 
   3   5  11      114.49      123.75      8.56 o 
   4   5  11        7.95       19.60      7.11 o 
   5   5  11      723.95      733.27     21.02 o 
   6   5  11       90.69       96.00     12.69 o 
   7   5  11      875.15      887.24     27.37 o 
   8   5  11        0.37        0.00     10.93 o 
   9   5  11       40.18       29.57     11.81 o 
  10   5  11      139.66      132.33     11.57 o 
  11   5  11        1.37       12.69     18.60 o 
  -8   6  11       19.41        0.00     17.26 o 
  -7   6  11       57.79       35.39     16.96 o 
  -6   6  11       29.18        0.41     15.47 o 
  -5   6  11       87.34       75.92     10.02 o 
  -4   6  11       39.62       34.14     12.85 o 
  -3   6  11       21.17        5.67      8.39 o 
  -2   6  11     2149.82     2134.01     34.41 o 
  -1   6  11      110.19       94.28      9.70 o 
   0   6  11       17.40        1.72      9.71 o 
   1   6  11      556.76      505.00     13.23 o 
   2   6  11        0.93        4.33      6.04 o 
   3   6  11      760.40      763.74     16.32 o 
   4   6  11      255.63      266.34     10.78 o 
   5   6  11       29.20       28.49      9.22 o 
   6   6  11      209.58      229.38     22.77 o 
   7   6  11      140.20      127.84     15.93 o 
   8   6  11      320.87      332.98     18.56 o 
   9   6  11       65.96       79.99     14.06 o 
  10   6  11       28.10       11.73     12.75 o 
  11   6  11       31.58       70.22     11.81 o 
  -7   7  11        5.56        0.00     16.58 o 
  -6   7  11      397.55      447.29     24.27 o 
  -5   7  11       25.53       16.40     15.64 o 
  -4   7  11       41.44       45.79      9.20 o 
  -3   7  11      261.92      253.96     13.56 o 
  -2   7  11        5.38        2.62      9.19 o 
  -1   7  11      343.63      392.61     16.50 o 
   0   7  11      124.23      146.79     11.97 o 
   1   7  11        3.12        0.00      7.83 o 
   2   7  11      954.97      887.85     23.60 o 
   3   7  11      977.40      957.18     17.88 o 
   4   7  11      111.25      125.85      9.08 o 
   5   7  11       55.89       28.97      7.90 o 
   6   7  11       58.84       66.81     12.03 o 
   7   7  11      137.86      140.46     14.86 o 
   8   7  11       66.24       63.72     13.65 o 
   9   7  11       44.27       16.80     13.06 o 
  10   7  11      185.63      170.80     14.50 o 
  11   7  11      236.03      236.11     16.68 o 
  12   7  11       20.30       31.89     11.91 o 
  -7   8  11       43.66       22.15     18.49 o 
  -6   8  11       37.31        5.37     17.36 o 
  -5   8  11      640.67      642.61     28.04 o 
  -4   8  11        7.65       29.34     15.44 o 
  -3   8  11       28.00       13.75     10.29 o 
  -2   8  11     1090.75      964.13     25.00 o 
  -1   8  11       72.83       79.03     11.11 o 
   0   8  11      209.80      200.24     13.37 o 
   1   8  11       44.07       14.61      8.76 o 
   2   8  11       10.89        0.00      8.64 o 
   3   8  11     1999.19     1952.75     35.36 o 
   4   8  11      405.89      428.89     14.94 o 
   5   8  11       19.80       35.68      9.97 o 
   6   8  11      156.25      153.68     13.41 o 
   7   8  11       27.59       38.78     15.05 o 
   8   8  11       41.19       44.48     13.46 o 
   9   8  11       47.54       61.75     12.19 o 
  10   8  11      126.95      102.52     14.00 o 
  11   8  11      109.17      134.14     14.82 o 
  12   8  11      269.29      264.76     17.93 o 
  -6   9  11      147.43      142.65     31.20 o 
  -5   9  11        8.97        7.36     16.61 o 
  -4   9  11       16.99        0.00     15.68 o 
  -3   9  11       11.87        0.00     14.31 o 
  -2   9  11       33.34       44.76     20.28 o 
  -1   9  11      525.55      526.03     19.00 o 
   0   9  11      135.63      145.58     12.41 o 
   1   9  11        0.21        0.00      9.56 o 
   2   9  11      263.93      294.86     14.15 o 
   3   9  11       30.10       28.48      9.86 o 
   4   9  11      251.79      298.22     19.60 o 
   5   9  11       46.36       46.10     10.39 o 
   6   9  11      254.16      213.71     15.38 o 
   7   9  11      230.21      311.70     44.63 o 
   8   9  11      130.16      145.15     20.13 o 
   9   9  11      123.58      108.05     28.89 o 
  10   9  11       21.68        0.00     17.36 o 
  11   9  11       50.57       15.25     17.62 o 
  12   9  11       45.97       67.35     26.70 o 
  -5  10  11      108.39      142.29     20.52 o 
  -4  10  11       19.37       35.33     17.65 o 
  -3  10  11       32.92        0.55     25.31 o 
  -2  10  11      168.78      142.14     19.00 o 
  -1  10  11      158.14      206.91     13.65 o 
   0  10  11      171.67      158.00     13.10 o 
   1  10  11       93.47       86.75     11.86 o 
   2  10  11       62.82       71.94     11.58 o 
   3  10  11      232.25      227.52     13.70 o 
   4  10  11      309.54      309.85     17.49 o 
   5  10  11       96.54       80.51     11.48 o 
   6  10  11       96.35       75.29     11.67 o 
   7  10  11      406.69      458.09     22.28 o 
   8  10  11       39.05       35.76     17.72 o 
   9  10  11       51.93       60.30     22.21 o 
  10  10  11      107.59      101.50     21.47 o 
  11  10  11        1.92        0.00     18.17 o 
  -4  11  11       31.58       25.71     18.77 o 
  -3  11  11       28.12       35.25     21.02 o 
  -2  11  11       43.96       65.02     35.55 o 
  -1  11  11      297.39      320.15     14.43 o 
   0  11  11      396.12      399.11     17.53 o 
   1  11  11       31.84       28.17     10.95 o 
   2  11  11      258.51      239.68     15.08 o 
   3  11  11       95.82      104.73     12.01 o 
   4  11  11      158.02      184.39     15.45 o 
   5  11  11       55.41       46.60     13.08 o 
   6  11  11      236.94      253.65     17.67 o 
   7  11  11       97.25      111.43     24.13 o 
   8  11  11      195.19      184.11     17.31 o 
   9  11  11       84.60       82.98     32.37 o 
  10  11  11        7.15       13.03     18.75 o 
  11  11  11       98.43       62.04     22.10 o 
  -2  12  11       17.75       46.53     42.77 o 
  -1  12  11      225.87      211.39     67.59 o 
   0  12  11      210.75      210.88     14.21 o 
   1  12  11      129.58      112.00     26.55 o 
   2  12  11      156.18      128.94     15.91 o 
   3  12  11      134.72      118.33     21.97 o 
   4  12  11      407.48      470.93     25.62 o 
   5  12  11        0.23        0.00     15.49 o 
   6  12  11        4.11       18.92     16.54 o 
   7  12  11      249.39      227.65     24.42 o 
   8  12  11        7.99        0.00     17.38 o 
   9  12  11       62.42       72.80     21.75 o 
  10  12  11      116.53       80.46     22.18 o 
  11  12  11       10.16        2.01     19.96 o 
  -1  13  11       20.97        0.00     23.80 o 
   0  13  11      214.59      235.23     30.11 o 
   1  13  11        5.41       18.78     13.08 o 
   2  13  11       44.07       24.68     16.54 o 
   3  13  11       98.01      107.42     17.29 o 
   4  13  11        0.90        9.97     15.28 o 
   5  13  11      313.80      323.90     23.48 o 
   6  13  11        2.33        4.15     15.93 o 
   7  13  11        2.64        0.00     20.93 o 
   8  13  11      149.24      172.43     27.81 o 
   9  13  11        4.16       14.94     15.77 o 
  10  13  11        0.45        0.00     20.25 o 
   1  14  11      136.58      170.23     29.53 o 
   2  14  11        0.87        1.11     11.78 o 
   3  14  11       16.68       14.78     14.08 o 
   4  14  11       63.27       55.66     33.65 o 
   5  14  11        1.79        3.91     16.57 o 
   6  14  11      234.48      265.88     23.84 o 
   7  14  11        3.59        0.00     19.58 o 
   8  14  11       22.22        0.00     19.59 o 
   9  14  11       38.84       12.62     25.40 o 
   4  15  11       15.54       15.53     21.05 o 
   5  15  11       18.31        0.00     36.72 o 
   6  15  11       35.91       37.82     18.50 o 
   7  15  11        8.45       14.26     21.19 o 
  -6 -10  12       76.43       59.62     18.32 o 
  -5 -10  12       53.04       51.64     15.13 o 
  -4 -10  12        6.22        5.09      9.83 o 
  -8  -9  12       22.86       15.48     18.88 o 
  -7  -9  12        0.28        0.00     16.59 o 
  -6  -9  12        8.35        0.00     14.27 o 
  -5  -9  12      129.04      157.92     20.57 o 
  -4  -9  12      165.43      166.29     17.79 o 
  -3  -9  12        1.69        0.00     19.64 o 
  -2  -9  12       91.81      101.30     21.97 o 
  -1  -9  12       65.03       62.25     22.04 o 
  -9  -8  12      140.71      149.43     38.46 o 
  -8  -8  12       75.29      103.06     20.37 o 
  -7  -8  12        0.50       17.11     16.75 o 
  -6  -8  12      131.43      154.94     18.25 o 
  -5  -8  12      122.96      145.93     15.72 o 
  -4  -8  12        7.92        0.00     14.71 o 
  -3  -8  12      100.83       71.91     12.31 o 
  -2  -8  12       36.22       50.87     30.95 o 
  -1  -8  12       52.87       60.25     20.17 o 
   0  -8  12      232.63      224.42     24.82 o 
   1  -8  12       88.83       74.37     22.03 o 
 -10  -7  12       12.28       14.58     13.08 o 
  -9  -7  12      181.16      184.91     23.40 o 
  -8  -7  12       21.99       17.35     18.07 o 
  -7  -7  12      126.71      121.93     20.43 o 
  -6  -7  12       37.55       49.16     15.29 o 
  -5  -7  12       70.60       31.31     14.58 o 
  -4  -7  12      562.60      550.51     22.05 o 
  -3  -7  12       39.60       29.90     11.68 o 
  -2  -7  12       39.43       50.99     20.18 o 
  -1  -7  12      297.68      233.04     23.21 o 
   0  -7  12        4.00        0.00     25.60 o 
   1  -7  12      180.67      138.35     26.81 o 
   2  -7  12        0.54       19.64     20.39 o 
 -11  -6  12       55.98       62.60     21.89 o 
 -10  -6  12        0.36        0.74     19.09 o 
  -9  -6  12      106.73      104.75     13.82 o 
  -8  -6  12      625.91      746.96     37.13 o 
  -7  -6  12        9.64        0.00     15.80 o 
  -6  -6  12        8.84       23.61     25.69 o 
  -5  -6  12      288.83      293.32     17.62 o 
  -4  -6  12        3.76        0.00     11.38 o 
  -3  -6  12      711.67      741.16     23.99 o 
  -2  -6  12       11.63       16.52     10.71 o 
  -1  -6  12        8.61        0.00     16.52 o 
   0  -6  12      846.52      844.62     33.37 o 
   1  -6  12      105.72      103.50     20.33 o 
   2  -6  12      103.66       67.48     20.03 o 
   3  -6  12      226.82      233.07     33.35 o 
   4  -6  12       18.25       14.13     20.89 o 
 -11  -5  12        1.16        0.00     16.41 o 
 -10  -5  12        0.02        0.00     16.17 o 
  -9  -5  12      346.43      366.22     49.75 o 
  -8  -5  12       12.64       21.83     12.13 o 
  -7  -5  12      317.63      321.97     18.44 o 
  -6  -5  12       49.62       72.57     16.88 o 
  -5  -5  12        8.36        5.21     12.62 o 
  -4  -5  12      660.25      774.45     23.97 o 
  -3  -5  12      182.66      185.92     14.42 o 
  -2  -5  12       36.85       47.78     11.18 o 
  -1  -5  12      232.51      257.87     14.44 o 
   0  -5  12       92.88      120.21      9.28 o 
   1  -5  12      484.43      454.39     37.59 o 
   2  -5  12        4.21        4.65     17.32 o 
   3  -5  12       22.04       38.16     19.83 o 
   4  -5  12      318.55      318.05     26.67 o 
   5  -5  12      107.52      147.00     24.09 o 
 -11  -4  12       80.07       79.55     18.02 o 
 -10  -4  12       46.03       31.62     15.43 o 
  -9  -4  12      119.86      143.70     18.57 o 
  -8  -4  12      387.23      422.20     16.83 o 
  -7  -4  12      297.88      307.16     16.23 o 
  -6  -4  12       36.10       31.34     10.36 o 
  -5  -4  12       32.88       34.92     12.25 o 
  -4  -4  12      135.92      135.60     11.50 o 
  -3  -4  12      499.26      493.89     16.88 o 
  -2  -4  12      112.57       72.97     10.65 o 
  -1  -4  12        7.68       31.47      9.02 o 
   0  -4  12      358.44      331.34     13.55 o 
   1  -4  12      244.76      223.92     20.42 o 
   2  -4  12      241.16      256.36     22.26 o 
   3  -4  12       11.90       30.69     17.42 o 
   4  -4  12      143.64      126.17     21.37 o 
   5  -4  12      184.66      162.24     23.28 o 
   6  -4  12       59.44       57.72     22.08 o 
 -11  -3  12       16.87       26.85     16.36 o 
 -10  -3  12        1.14        0.00     15.37 o 
  -9  -3  12        3.32        0.00     14.21 o 
  -8  -3  12       32.44       25.98     14.38 o 
  -7  -3  12      506.09      514.59     19.89 o 
  -6  -3  12      384.05      406.66     17.18 o 
  -5  -3  12      115.15      122.48     11.48 o 
  -4  -3  12      465.59      496.59     17.84 o 
  -3  -3  12      410.11      428.65     15.33 o 
  -2  -3  12        1.77        0.00      8.38 o 
  -1  -3  12       35.85       28.85     10.34 o 
   0  -3  12       65.21       73.77      9.45 o 
   1  -3  12      501.15      566.84     18.38 o 
   2  -3  12      149.08      179.24     19.23 o 
   3  -3  12       67.63       47.30     17.08 o 
   4  -3  12       50.38       48.28     18.03 o 
   5  -3  12      170.60      162.86     25.65 o 
   6  -3  12       65.58       75.75     21.77 o 
   7  -3  12       15.20        3.34     20.97 o 
 -11  -2  12      363.65      365.89     19.63 o 
 -10  -2  12       28.19       42.38     13.68 o 
  -9  -2  12       60.29       56.18     12.96 o 
  -8  -2  12       70.57       75.29     14.63 o 
  -7  -2  12       46.32       42.03     13.41 o 
  -6  -2  12       14.20        2.97     10.06 o 
  -5  -2  12        1.10        6.67      9.17 o 
  -4  -2  12      305.58      301.98     20.39 o 
  -3  -2  12      459.23      495.77     15.99 o 
  -2  -2  12      982.44      934.18     21.48 o 
  -1  -2  12      127.28      113.35     10.04 o 
   0  -2  12      255.14      310.88     12.83 o 
   1  -2  12      884.60      830.28     20.06 o 
   2  -2  12       14.88        8.93     10.82 o 
   3  -2  12       18.82       28.36     19.40 o 
   4  -2  12      822.13      839.97     40.03 o 
   5  -2  12        0.93        1.09     21.45 o 
   6  -2  12      300.99      312.13     31.86 o 
   7  -2  12      256.48      212.81     31.56 o 
 -11  -1  12      319.80      323.98     18.85 o 
 -10  -1  12       84.06       73.55     13.98 o 
  -9  -1  12        1.31        0.00     12.01 o 
  -8  -1  12      159.02      143.43     14.01 o 
  -7  -1  12      342.17      364.20     16.77 o 
  -6  -1  12      920.40      975.71     28.01 o 
  -5  -1  12      175.54      144.33     12.10 o 
  -4  -1  12      206.70      232.31     13.44 o 
  -3  -1  12      720.86      781.09     26.77 o 
  -2  -1  12      359.46      399.64     14.31 o 
  -1  -1  12      216.78      202.08     13.04 o 
   0  -1  12       92.39      145.97     18.07 o 
   1  -1  12      107.80       81.36      9.79 o 
   2  -1  12      433.94      467.68     16.62 o 
   3  -1  12        3.20        7.93      8.44 o 
   4  -1  12       26.93        0.00     26.90 o 
   5  -1  12      264.69      277.05     28.09 o 
   6  -1  12       79.26      112.64     25.38 o 
   7  -1  12        0.70       10.68     23.90 o 
   8  -1  12      131.83      164.29     30.20 o 
 -10   0  12      426.05      442.57     30.90 o 
  -9   0  12       23.20       11.67     12.00 o 
  -8   0  12       97.67       90.12     12.71 o 
  -7   0  12      522.84      513.00     19.01 o 
  -6   0  12        6.92        0.00      9.86 o 
  -5   0  12      245.86      227.13     11.58 o 
  -4   0  12      233.75      255.40     13.86 o 
  -3   0  12      313.14      337.36     14.59 o 
  -2   0  12     2324.55     2287.20     34.02 o 
  -1   0  12        0.38        2.22     10.95 o 
   0   0  12       68.51       62.36      9.90 o 
   1   0  12     1193.24     1222.04     27.15 o 
   2   0  12        4.43        0.00      8.44 o 
   3   0  12       16.03        5.74      9.40 o 
   4   0  12      152.68      141.00     11.24 o 
   5   0  12      104.88      119.49     29.34 o 
   6   0  12      360.68      433.41     32.24 o 
   7   0  12      491.75      521.86     35.69 o 
   8   0  12       86.55       57.28     50.64 o 
   9   0  12       24.73        5.74     26.41 o 
 -10   1  12       41.15       36.23     12.60 o 
  -9   1  12      142.90      141.67     13.71 o 
  -8   1  12       67.55       64.05     11.93 o 
  -7   1  12      182.50      176.66     13.83 o 
  -6   1  12     1127.62     1094.05     25.92 o 
  -5   1  12       45.32       52.86     10.48 o 
  -4   1  12       22.72       32.80      8.33 o 
  -3   1  12     2006.08     2035.63     34.18 o 
  -2   1  12      182.46      183.82     10.77 o 
  -1   1  12     1266.04     1352.69     25.72 o 
   0   1  12     2505.12     2491.19     39.66 o 
   1   1  12       71.90       73.91     10.22 o 
   2   1  12      692.74      716.00     27.43 o 
   3   1  12        1.50        6.90      8.88 o 
   4   1  12      504.47      492.76     36.16 o 
   5   1  12      107.92       89.50     21.66 o 
   6   1  12        1.60        8.36     20.80 o 
   7   1  12        1.66       19.14     34.56 o 
   8   1  12       42.45       51.72     44.59 o 
   9   1  12        0.28        0.00     30.05 o 
 -10   2  12      282.00      308.68     27.09 o 
  -9   2  12        1.10        0.00     12.24 o 
  -8   2  12        7.71        6.82     10.77 o 
  -7   2  12      718.00      722.55     20.96 o 
  -6   2  12       66.50       68.23     11.73 o 
  -5   2  12     1509.00     1501.39     30.60 o 
  -4   2  12      147.70      144.34     11.85 o 
  -3   2  12        6.18        0.00      7.27 o 
  -2   2  12     3002.71     3099.45     50.55 o 
  -1   2  12      125.39      148.59     15.76 o 
   0   2  12      396.88      462.97     15.67 o 
   1   2  12     2952.91     3051.47     52.25 o 
   2   2  12       59.00       62.96      9.84 o 
   3   2  12     1204.85     1103.20     28.68 o 
   4   2  12      158.50      151.01     13.00 o 
   5   2  12       30.19       35.85     10.75 o 
   6   2  12      431.42      454.23     18.65 o 
   7   2  12      168.12      129.46     24.86 o 
   8   2  12       14.59        0.00     29.55 o 
   9   2  12       45.13       49.02     34.69 o 
  10   2  12      106.91       91.16     28.69 o 
  -9   3  12      171.07      156.25     11.69 o 
  -8   3  12       93.88       84.13     11.92 o 
  -7   3  12       43.09       21.04     10.63 o 
  -6   3  12      372.29      317.49     14.75 o 
  -5   3  12     1147.53     1073.40     23.98 o 
  -4   3  12      499.67      534.76     23.92 o 
  -3   3  12      647.20      683.21     19.91 o 
  -2   3  12      340.28      375.46     12.79 o 
  -1   3  12      519.02      487.79     13.75 o 
   0   3  12       34.17       51.45      8.24 o 
   1   3  12      117.41      120.41      8.57 o 
   2   3  12      808.54      755.12     20.84 o 
   3   3  12      377.97      374.31     23.98 o 
   4   3  12       47.76       48.59     21.52 o 
   5   3  12      153.28      156.00     34.00 o 
   6   3  12      462.30      484.07     20.59 o 
   7   3  12       89.56      119.10     12.64 o 
   8   3  12      214.70      231.30     35.06 o 
   9   3  12       39.82       35.34     23.80 o 
  10   3  12       19.00       27.92     26.09 o 
  -9   4  12       47.34       51.20     18.59 o 
  -8   4  12      104.76       81.67     10.14 o 
  -7   4  12        2.74        0.00      9.61 o 
  -6   4  12       39.84       48.78     10.62 o 
  -5   4  12        4.64        1.42      9.23 o 
  -4   4  12      773.73      883.88     26.06 o 
  -3   4  12       52.60       49.41      9.74 o 
  -2   4  12      428.69      481.57     18.19 o 
  -1   4  12      620.94      546.17     15.14 o 
   0   4  12       43.03       49.70      7.41 o 
   1   4  12        2.80        0.00      7.81 o 
   2   4  12      795.49      710.07     20.10 o 
   3   4  12      795.14      848.34     22.45 o 
   4   4  12      249.58      304.12     22.98 o 
   5   4  12       75.80       72.83     12.44 o 
   6   4  12      321.44      359.82     18.85 o 
   7   4  12      831.91      844.51     38.07 o 
   8   4  12      100.72      117.38     13.49 o 
   9   4  12       10.59       13.64     11.99 o 
  10   4  12      179.15      157.52     29.20 o 
  -8   5  12       22.81        3.69     17.93 o 
  -7   5  12       23.37       20.70      8.72 o 
  -6   5  12      523.75      523.29     17.66 o 
  -5   5  12       28.19       32.69      9.92 o 
  -4   5  12      204.72      219.86     12.84 o 
  -3   5  12       65.31       56.76     10.07 o 
  -2   5  12      142.79      134.20     10.69 o 
  -1   5  12      420.96      387.38     16.91 o 
   0   5  12      246.78      269.06     10.66 o 
   1   5  12      152.79      133.11      8.86 o 
   2   5  12      304.22      356.96     13.03 o 
   3   5  12      944.51     1048.94     23.31 o 
   4   5  12       15.50       11.78      9.79 o 
   5   5  12      448.24      437.34     20.24 o 
   6   5  12      190.63      165.15     14.93 o 
   7   5  12        3.67        9.70     11.60 o 
   8   5  12      204.63      250.78     17.20 o 
   9   5  12      111.33       69.53     13.36 o 
  10   5  12        8.14       19.47     10.04 o 
  11   5  12      119.94      132.59     22.36 o 
  -8   6  12       17.69        0.00     18.51 o 
  -7   6  12        1.94        0.00     17.56 o 
  -6   6  12      175.29      159.95     15.48 o 
  -5   6  12      581.58      522.78     18.91 o 
  -4   6  12       48.65       37.82     10.41 o 
  -3   6  12      145.40      147.88     13.74 o 
  -2   6  12      129.57      135.99     11.11 o 
  -1   6  12      698.46      708.95     23.83 o 
   0   6  12        1.06        0.00      9.71 o 
   1   6  12       15.75       10.99      7.02 o 
   2   6  12      687.04      720.59     17.79 o 
   3   6  12      106.73      110.16      9.07 o 
   4   6  12       10.55        4.66      7.99 o 
   5   6  12      142.78      144.10     12.72 o 
   6   6  12        7.48        0.00     12.66 o 
   7   6  12      560.20      529.02     23.06 o 
   8   6  12      104.64      125.16     18.42 o 
   9   6  12        2.60        0.00     12.45 o 
  10   6  12      165.11      149.15     15.99 o 
  11   6  12        6.82        6.87     10.57 o 
  -7   7  12       20.40       26.44     18.98 o 
  -6   7  12      135.72      165.46     33.35 o 
  -5   7  12      701.74      704.57     21.32 o 
  -4   7  12       14.72        1.01      9.48 o 
  -3   7  12       23.03       23.74     10.15 o 
  -2   7  12      159.40      157.69     12.73 o 
  -1   7  12        1.01        1.63      9.76 o 
   0   7  12      436.65      478.19     18.39 o 
   1   7  12      121.69      117.04     10.86 o 
   2   7  12      125.20      108.48      9.83 o 
   3   7  12     1563.19     1439.88     26.25 o 
   4   7  12     1211.61     1137.34     21.55 o 
   5   7  12      396.01      320.52     13.84 o 
   6   7  12       44.53       42.16     12.90 o 
   7   7  12       72.22       59.04     29.81 o 
   8   7  12      637.42      704.91     41.47 o 
   9   7  12      123.97      118.01     16.45 o 
  10   7  12       79.62       56.53     18.93 o 
  11   7  12      267.27      214.08     16.62 o 
  -6   8  12        2.41        0.00     17.93 o 
  -5   8  12      279.19      265.20     22.09 o 
  -4   8  12      459.82      460.11     16.68 o 
  -3   8  12        0.32        0.00      9.38 o 
  -2   8  12        0.14        1.53      9.99 o 
  -1   8  12      772.59      744.70     24.06 o 
   0   8  12       16.22       24.02     10.86 o 
   1   8  12       64.20       77.32     11.73 o 
   2   8  12      129.38       88.32     12.73 o 
   3   8  12      424.09      442.41     16.70 o 
   4   8  12     2171.86     2184.47     44.82 o 
   5   8  12      205.39      194.94     13.14 o 
   6   8  12        3.06        0.00     17.73 o 
   7   8  12       50.93       45.66     14.26 o 
   8   8  12      183.19      190.08     17.92 o 
   9   8  12      389.13      488.88     24.18 o 
  10   8  12        0.14        0.00     16.05 o 
  11   8  12       46.63       29.68     13.77 o 
  -5   9  12      166.43      124.36     20.21 o 
  -4   9  12       11.01        0.00     16.54 o 
  -3   9  12       42.58       45.02      9.59 o 
  -2   9  12       41.13       41.08     10.85 o 
  -1   9  12        0.07        9.09     10.47 o 
   0   9  12      615.67      633.08     21.80 o 
   1   9  12        0.53        5.95     10.44 o 
   2   9  12       94.94      106.50     14.16 o 
   3   9  12        2.52        1.87      9.90 o 
   4   9  12       52.98       54.19     10.77 o 
   5   9  12      716.84      798.40     22.39 o 
   6   9  12       69.58      103.77     13.44 o 
   7   9  12      218.28      187.81     26.36 o 
   8   9  12      265.06      292.92     24.76 o 
   9   9  12      186.46      221.38     25.32 o 
  10   9  12      225.67      264.34     25.19 o 
  11   9  12        2.68        0.00     30.38 o 
  -4  10  12      134.67      160.46     22.28 o 
  -3  10  12       21.45       32.63     17.37 o 
  -2  10  12       32.62       14.10     11.31 o 
  -1  10  12      295.74      269.21     16.61 o 
   0  10  12      126.27      110.13     13.01 o 
   1  10  12      462.16      499.09     19.97 o 
   2  10  12      276.17      257.67     28.23 o 
   3  10  12       86.18       71.22     11.84 o 
   4  10  12      318.69      302.30     18.04 o 
   5  10  12      278.75      301.92     15.56 o 
   6  10  12      188.28      190.47     14.54 o 
   7  10  12       44.66       19.33     22.91 o 
   8  10  12      103.15      110.03     20.62 o 
   9  10  12       42.16       80.81     20.80 o 
  10  10  12       13.71       20.84     19.75 o 
  11  10  12       28.78       13.85     19.81 o 
  -3  11  12       59.54       20.89     18.28 o 
  -2  11  12       16.21       35.12     19.16 o 
  -1  11  12       10.79       33.52     10.53 o 
   0  11  12      138.99      143.01     13.81 o 
   1  11  12      435.73      426.07     19.08 o 
   2  11  12      218.07      220.26     15.32 o 
   3  11  12       52.21       30.68     11.99 o 
   4  11  12       99.86       84.80     14.34 o 
   5  11  12      143.24      172.28     16.32 o 
   6  11  12       20.31       24.25     14.07 o 
   7  11  12       37.85       19.38     14.15 o 
   8  11  12       34.32       38.32     14.82 o 
   9  11  12      138.49      142.64     23.16 o 
  10  11  12       26.10        0.00     19.99 o 
  -2  12  12       15.62        0.00     34.48 o 
  -1  12  12        1.33       24.74     23.89 o 
   0  12  12       13.62       16.28     12.16 o 
   1  12  12      116.40      141.00     15.70 o 
   2  12  12       48.85       31.53     20.44 o 
   3  12  12      137.14      106.94     16.47 o 
   4  12  12       73.09       84.92     17.88 o 
   5  12  12      121.03      130.59     20.16 o 
   6  12  12      108.05       95.43     19.37 o 
   7  12  12        4.86        0.00     17.56 o 
   8  12  12       15.21       23.92     16.29 o 
   9  12  12       71.40       82.88     22.47 o 
  10  12  12       99.03      115.60     24.02 o 
   0  13  12        0.33        0.00     23.35 o 
   1  13  12       58.76       79.51     25.34 o 
   2  13  12        4.72        0.88     13.33 o 
   3  13  12        2.15        0.00     13.41 o 
   4  13  12      169.31      179.55     23.49 o 
   5  13  12        7.30       14.28     20.90 o 
   6  13  12       20.04        0.00     17.34 o 
   7  13  12       78.03       50.05     22.01 o 
   8  13  12        1.47        8.34     21.08 o 
   9  13  12       21.60       32.71     17.09 o 
   2  14  12       82.50      113.47     16.03 o 
   3  14  12       53.03        8.36     18.93 o 
   4  14  12       22.46       21.19     21.88 o 
   5  14  12      158.66      147.25     23.48 o 
   6  14  12        9.99        0.00     17.04 o 
   7  14  12        1.07        6.37     19.55 o 
   8  14  12        0.79        0.00     26.36 o 
  -6  -9  13        0.44        0.00     15.62 o 
  -5  -9  13        4.20        0.00     14.09 o 
  -4  -9  13       68.16       55.01     22.92 o 
  -3  -9  13       11.43       15.73     21.16 o 
  -8  -8  13      134.92      152.50     22.68 o 
  -7  -8  13       44.53       23.98     17.90 o 
  -6  -8  13        9.06       14.42     21.38 o 
  -5  -8  13       76.59       69.91     15.27 o 
  -4  -8  13      134.37      113.92     15.02 o 
  -3  -8  13      205.01      195.83     14.80 o 
  -2  -8  13        0.69       14.20     25.33 o 
  -1  -8  13        4.29        1.82     20.49 o 
  -9  -7  13       52.09       50.51     20.44 o 
  -8  -7  13      106.62      155.39     36.76 o 
  -7  -7  13       69.51       73.31     19.38 o 
  -6  -7  13       82.54       68.25     22.88 o 
  -5  -7  13        7.12       10.02     13.88 o 
  -4  -7  13        6.63        0.00     15.34 o 
  -3  -7  13      560.43      585.58     30.39 o 
  -2  -7  13       46.77       42.83     11.20 o 
  -1  -7  13        8.00        0.00     18.80 o 
   0  -7  13      137.24      144.77     34.90 o 
   1  -7  13        0.37        0.00     20.60 o 
 -10  -6  13      104.56      133.70     53.75 o 
  -9  -6  13       14.79        5.40     14.89 o 
  -8  -6  13       18.08        3.66     17.87 o 
  -7  -6  13      635.69      636.97     34.31 o 
  -6  -6  13       67.63       73.74     28.18 o 
  -5  -6  13       32.46       25.12     14.16 o 
  -4  -6  13      391.40      360.26     29.15 o 
  -3  -6  13       83.73       62.78     13.42 o 
  -2  -6  13      482.25      441.77     25.18 o 
  -1  -6  13      161.14      166.05     11.94 o 
   0  -6  13      151.73      136.56     22.13 o 
   1  -6  13      521.18      492.94     58.00 o 
   2  -6  13        9.51       29.31     20.64 o 
   3  -6  13        1.61        5.42     20.81 o 
 -10  -5  13        0.37        0.00     18.99 o 
  -9  -5  13       20.20       18.51     18.68 o 
  -8  -5  13       35.76       54.03     19.74 o 
  -7  -5  13       46.95        0.00     18.90 o 
  -6  -5  13      936.32     1042.73     62.04 o 
  -5  -5  13       46.34       31.73     16.09 o 
  -4  -5  13       14.99        5.21     22.85 o 
  -3  -5  13     1250.00     1314.10     36.11 o 
  -2  -5  13      237.19      223.44     18.08 o 
  -1  -5  13      219.82      215.07     15.92 o 
   0  -5  13      114.50       75.76     12.84 o 
   1  -5  13       63.11       50.14     19.22 o 
   2  -5  13      664.82      663.80     60.30 o 
   3  -5  13        2.34        1.14     19.63 o 
   4  -5  13        0.22       12.31     20.91 o 
 -10  -4  13      124.00      136.20     20.24 o 
  -9  -4  13        6.97        2.29     15.70 o 
  -8  -4  13        7.37        0.00     11.79 o 
  -7  -4  13      122.15      139.27     13.93 o 
  -6  -4  13      153.58      166.50     22.57 o 
  -5  -4  13       87.26       54.54     14.98 o 
  -4  -4  13      100.75      120.32     13.23 o 
  -3  -4  13       86.00       57.70     13.35 o 
  -2  -4  13     1144.50     1129.51     25.28 o 
  -1  -4  13        0.95        1.78      9.31 o 
   0  -4  13        0.42        1.37     10.57 o 
   1  -4  13      438.43      484.51     27.11 o 
   2  -4  13       15.52        7.07     17.95 o 
   3  -4  13      129.76       95.06     21.06 o 
   4  -4  13       10.93       17.12     19.58 o 
   5  -4  13       18.91        0.00     20.44 o 
 -10  -3  13        7.17        0.00     16.68 o 
  -9  -3  13       15.80        9.23     16.09 o 
  -8  -3  13        4.02        0.00     18.77 o 
  -7  -3  13        1.99        0.00     11.22 o 
  -6  -3  13      146.40      180.74     14.07 o 
  -5  -3  13       69.45       61.42     14.34 o 
  -4  -3  13       17.15        6.52     11.93 o 
  -3  -3  13      324.22      314.53     14.66 o 
  -2  -3  13      180.11      168.95     17.96 o 
  -1  -3  13      293.87      273.92     13.85 o 
   0  -3  13       14.28        6.86      8.93 o 
   1  -3  13      105.96      116.33     11.52 o 
   2  -3  13       89.42       65.80     18.00 o 
   3  -3  13       84.18       55.76     18.52 o 
   4  -3  13      173.74      174.71     22.50 o 
   5  -3  13       37.59       24.30     23.97 o 
   6  -3  13      111.41       77.06     22.76 o 
 -10  -2  13      280.85      269.43     29.19 o 
  -9  -2  13       78.05      118.69     18.90 o 
  -8  -2  13        6.42        0.64     15.24 o 
  -7  -2  13      487.27      512.54     24.82 o 
  -6  -2  13      433.71      491.30     28.60 o 
  -5  -2  13        9.13       12.20     10.32 o 
  -4  -2  13       52.08       39.49     10.63 o 
  -3  -2  13        0.23        0.00     16.09 o 
  -2  -2  13      625.93      650.83     18.96 o 
  -1  -2  13      375.37      450.31     16.10 o 
   0  -2  13       14.56        5.18      8.88 o 
   1  -2  13      263.91      309.00     13.75 o 
   2  -2  13      478.73      529.83     28.38 o 
   3  -2  13        0.83       30.52     40.20 o 
   4  -2  13        3.06       21.36     22.07 o 
   5  -2  13      136.52      127.93     27.06 o 
   6  -2  13      322.24      302.68     32.95 o 
   7  -2  13      273.26      272.17     34.05 o 
 -10  -1  13       93.01       93.75     15.43 o 
  -9  -1  13       66.24       47.76     13.92 o 
  -8  -1  13        0.10        0.00     15.36 o 
  -7  -1  13       91.52      132.68     17.14 o 
  -6  -1  13      431.07      413.25     21.86 o 
  -5  -1  13      738.23      699.91     21.94 o 
  -4  -1  13      182.89      173.71     13.14 o 
  -3  -1  13       62.87       57.79     10.23 o 
  -2  -1  13      890.26      866.10     21.29 o 
  -1  -1  13      546.60      529.49     16.93 o 
   0  -1  13       89.29       87.59     15.68 o 
   1  -1  13      275.80      313.73     20.94 o 
   2  -1  13      509.62      486.33     17.78 o 
   3  -1  13      851.99      820.60     27.20 o 
   4  -1  13       10.02        0.00     20.30 o 
   5  -1  13        5.71        0.00     21.59 o 
   6  -1  13       90.78       96.61     27.07 o 
   7  -1  13      253.42      197.62     30.98 o 
 -10   0  13      236.28      237.30     17.27 o 
  -9   0  13      312.28      346.92     20.91 o 
  -8   0  13       29.35       27.19     12.61 o 
  -7   0  13       91.91       94.85     13.35 o 
  -6   0  13      410.87      434.42     19.03 o 
  -5   0  13      277.12      283.64     15.50 o 
  -4   0  13      443.97      515.52     18.41 o 
  -3   0  13       10.18       25.36      9.74 o 
  -2   0  13      100.28       93.74      9.98 o 
  -1   0  13     1016.71     1075.69     23.61 o 
   0   0  13        6.85       16.35     13.16 o 
   1   0  13        8.29       22.57      9.70 o 
   2   0  13       14.29        0.00     10.28 o 
   3   0  13      333.93      376.79     27.78 o 
   4   0  13      170.37      215.54     16.18 o 
   5   0  13        0.63        0.00     20.60 o 
   6   0  13      142.09       96.99     25.58 o 
   7   0  13      108.19       55.87     25.72 o 
   8   0  13       20.83        4.63     25.78 o 
 -10   1  13      182.44      209.56     16.96 o 
  -9   1  13        7.04        9.98     13.54 o 
  -8   1  13       49.96       24.67     13.13 o 
  -7   1  13      198.38      189.10     16.67 o 
  -6   1  13      100.21       77.36     12.48 o 
  -5   1  13     1264.47     1345.37     31.25 o 
  -4   1  13       39.11       38.31     10.60 o 
  -3   1  13      201.52      250.64     14.03 o 
  -2   1  13     1176.28     1178.75     27.29 o 
  -1   1  13       35.92       45.36      8.95 o 
   0   1  13       44.67       18.67      9.96 o 
   1   1  13       58.25       33.33     10.18 o 
   2   1  13        0.83        9.42      9.47 o 
   3   1  13       31.17       70.08     10.80 o 
   4   1  13      272.45      302.33     17.11 o 
   5   1  13        8.18        4.00      9.65 o 
   6   1  13       30.83       42.22     22.95 o 
   7   1  13      355.19      317.20     32.59 o 
   8   1  13       17.88       60.20     27.46 o 
  -9   2  13      443.53      439.12     18.78 o 
  -8   2  13        5.69        0.00     11.64 o 
  -7   2  13       28.63       16.29     11.36 o 
  -6   2  13      542.87      586.92     21.67 o 
  -5   2  13      165.55      184.28     13.74 o 
  -4   2  13      809.46      871.97     24.65 o 
  -3   2  13      221.99      228.48     12.59 o 
  -2   2  13     1963.67     1899.84     45.23 o 
  -1   2  13      168.75      152.10     10.76 o 
   0   2  13      144.40      158.34     10.95 o 
   1   2  13      350.63      320.12     15.21 o 
   2   2  13        8.33        8.01      9.41 o 
   3   2  13       16.08       15.82     10.04 o 
   4   2  13        4.22       14.88     11.09 o 
   5   2  13       80.76       60.62     19.35 o 
   6   2  13       72.93       47.64     10.96 o 
   7   2  13      219.84      163.89     27.89 o 
   8   2  13      319.63      325.34     65.94 o 
   9   2  13       33.58       49.98     27.26 o 
  -9   3  13        9.55       12.20     11.24 o 
  -8   3  13      597.88      613.96     20.76 o 
  -7   3  13        8.35        0.00     11.22 o 
  -6   3  13      374.15      429.39     28.14 o 
  -5   3  13      996.71      998.85     25.52 o 
  -4   3  13        0.63        9.03     10.41 o 
  -3   3  13       62.62       40.43     10.74 o 
  -2   3  13      610.68      590.84     17.34 o 
  -1   3  13      976.54      956.87     28.94 o 
   0   3  13     1015.95     1028.36     22.43 o 
   1   3  13       40.43       36.34      8.54 o 
   2   3  13       56.95       72.81     10.88 o 
   3   3  13      739.15      653.43     20.81 o 
   4   3  13      244.99      211.92     13.97 o 
   5   3  13       80.78       84.71     13.30 o 
   6   3  13       10.68       26.56     24.67 o 
   7   3  13      176.13      156.46     16.79 o 
   8   3  13      227.31      274.16     31.49 o 
   9   3  13       80.18      105.65     28.52 o 
  -8   4  13       21.48       19.74     11.01 o 
  -7   4  13       62.09       45.82     11.57 o 
  -6   4  13      201.91      218.06     15.14 o 
  -5   4  13       51.34       50.66     10.95 o 
  -4   4  13      524.51      507.20     19.74 o 
  -3   4  13       85.43       74.24     11.01 o 
  -2   4  13       16.23       14.28      9.33 o 
  -1   4  13      784.62      844.65     20.21 o 
   0   4  13      208.37      190.46     11.40 o 
   1   4  13        7.22        8.73      8.26 o 
   2   4  13        4.19        9.00      8.03 o 
   3   4  13      308.39      269.25     14.79 o 
   4   4  13      408.74      461.87     23.36 o 
   5   4  13      503.74      539.80     34.12 o 
   6   4  13      213.15      195.70     16.45 o 
   7   4  13      197.63      245.56     17.13 o 
   8   4  13      352.92      324.48     23.82 o 
   9   4  13       38.77       56.94     26.49 o 
  10   4  13        0.51        0.00     25.87 o 
  -8   5  13      257.52      225.18     23.37 o 
  -7   5  13      258.19      262.99     14.41 o 
  -6   5  13        6.43        0.00     10.92 o 
  -5   5  13      465.43      458.74     17.39 o 
  -4   5  13       41.93       51.81     10.82 o 
  -3   5  13      468.62      444.76     16.45 o 
  -2   5  13       14.81       34.54      9.52 o 
  -1   5  13      126.14      130.38     11.45 o 
   0   5  13      568.13      601.69     17.43 o 
   1   5  13      236.38      200.28     15.10 o 
   2   5  13      444.75      385.33     19.45 o 
   3   5  13      109.02       99.02     17.11 o 
   4   5  13      189.28      186.26     13.70 o 
   5   5  13      100.57       93.28     12.54 o 
   6   5  13      121.46      137.81     17.56 o 
   7   5  13       55.11       38.92     13.18 o 
   8   5  13       66.61       61.59     13.91 o 
   9   5  13       47.51       46.30     13.64 o 
  10   5  13        4.52        0.00     25.49 o 
  -7   6  13      126.59       31.92     32.74 o 
  -6   6  13       16.76       20.25     10.76 o 
  -5   6  13       67.92       78.21     12.16 o 
  -4   6  13      199.17      221.56     23.70 o 
  -3   6  13      162.15      166.95     15.66 o 
  -2   6  13      158.23      127.19     11.71 o 
  -1   6  13      125.10      126.57     13.03 o 
   0   6  13      530.74      521.52     21.38 o 
   1   6  13       54.63       59.24     10.01 o 
   2   6  13      116.55      130.40     10.33 o 
   3   6  13        3.45        3.51      8.66 o 
   4   6  13      673.14      744.67     22.79 o 
   5   6  13        8.36       10.22     11.67 o 
   6   6  13        0.36        7.04     12.51 o 
   7   6  13        0.97        0.00     12.68 o 
   8   6  13      234.37      188.19     17.62 o 
   9   6  13      107.81      110.86     16.53 o 
  10   6  13        4.38       11.26     13.42 o 
  -6   7  13       37.85       33.45     19.36 o 
  -5   7  13      143.21      144.91     15.22 o 
  -4   7  13      551.81      465.51     18.98 o 
  -3   7  13       74.28       79.69     12.35 o 
  -2   7  13       50.83       39.84     11.16 o 
  -1   7  13      150.91      167.78     22.37 o 
   0   7  13      255.03      266.18     15.66 o 
   1   7  13      353.42      331.80     20.97 o 
   2   7  13       85.53       78.01     21.88 o 
   3   7  13       84.57       79.66     10.17 o 
   4   7  13      214.04      186.86     12.14 o 
   5   7  13      598.88      642.11     20.73 o 
   6   7  13       15.69        0.00     12.94 o 
   7   7  13      156.17      132.96     17.99 o 
   8   7  13        1.23        0.00     13.74 o 
   9   7  13      284.11      330.43     21.24 o 
  10   7  13       81.78       47.80     15.90 o 
  -5   8  13        0.23        9.72     18.18 o 
  -4   8  13       92.32       94.76     11.70 o 
  -3   8  13      220.10      214.84     15.44 o 
  -2   8  13        4.75        0.00     10.65 o 
  -1   8  13      118.01      110.43     13.29 o 
   0   8  13       52.68       54.70     12.26 o 
   1   8  13       26.06       21.90     11.40 o 
   2   8  13      496.71      550.75     20.69 o 
   3   8  13       30.63       36.93     10.46 o 
   4   8  13     1026.22      855.44     23.33 o 
   5   8  13      959.61     1057.48     31.59 o 
   6   8  13      231.54      239.49     31.08 o 
   7   8  13      198.17      204.40     30.92 o 
   8   8  13      544.80      556.93     25.80 o 
   9   8  13       32.55       32.61     16.07 o 
  10   8  13      159.86      173.97     16.61 o 
  -5   9  13        6.52        0.18     18.71 o 
  -4   9  13      206.94      258.58     30.40 o 
  -3   9  13        0.07        0.00      9.96 o 
  -2   9  13       54.91       40.36     17.19 o 
  -1   9  13       41.29       43.56     11.74 o 
   0   9  13      120.48       99.06     17.77 o 
   1   9  13      128.42      152.60     14.35 o 
   2   9  13        4.00        0.00     11.10 o 
   3   9  13      260.76      253.48     32.05 o 
   4   9  13      366.87      328.21     16.12 o 
   5   9  13     1102.23     1091.54     28.71 o 
   6   9  13      386.45      393.67     17.94 o 
   7   9  13       10.35        0.00     16.49 o 
   8   9  13       91.13       66.97     20.31 o 
   9   9  13      293.26      276.86     25.15 o 
  10   9  13       22.59       31.19     20.18 o 
  -4  10  13        1.37        0.00     18.05 o 
  -3  10  13      175.61      173.98     31.13 o 
  -2  10  13       14.30        7.46     11.26 o 
  -1  10  13       20.18       38.69     16.50 o 
   0  10  13      127.76      115.38     13.64 o 
   1  10  13      304.93      253.95     16.57 o 
   2  10  13      134.15      154.38     20.34 o 
   3  10  13       22.82       41.42     12.21 o 
   4  10  13       90.06       79.76     21.63 o 
   5  10  13      527.26      534.73     20.01 o 
   6  10  13      231.97      216.76     15.53 o 
   7  10  13      193.61      210.45     39.33 o 
   8  10  13        3.69        5.42     18.55 o 
   9  10  13       49.72       57.73     21.27 o 
  10  10  13       61.19       64.70     22.06 o 
  -2  11  13      232.31      246.23     24.35 o 
  -1  11  13        0.47        0.48     11.14 o 
   0  11  13        0.36        0.00     11.55 o 
   1  11  13      243.77      194.45     15.48 o 
   2  11  13       97.77       69.55     13.36 o 
   3  11  13       46.77       52.72     13.19 o 
   4  11  13        8.46        1.37     13.81 o 
   5  11  13       75.14       64.09     15.37 o 
   6  11  13       89.87      104.31     14.18 o 
   7  11  13       13.77       11.54     14.23 o 
   8  11  13       18.59       13.72     20.44 o 
   9  11  13       32.39       29.53     20.58 o 
  10  11  13       34.95        9.05     20.21 o 
  -1  12  13       65.92       58.70     12.34 o 
   0  12  13        1.82        0.00     12.33 o 
   1  12  13       15.98       28.61     13.98 o 
   2  12  13       74.45       85.45     14.09 o 
   3  12  13        2.43        2.98     12.55 o 
   4  12  13       30.49       58.83     16.87 o 
   5  12  13       98.96      100.20     16.56 o 
   6  12  13      183.78      215.81     19.13 o 
   7  12  13       68.94       76.45     22.28 o 
   8  12  13        0.04        0.00     15.12 o 
   9  12  13       55.30       58.16     31.54 o 
   1  13  13       71.94       63.68     15.19 o 
   2  13  13       50.82       50.26     15.62 o 
   3  13  13       10.87        4.45     28.92 o 
   4  13  13        0.18        0.00     18.43 o 
   5  13  13        1.68        0.00     18.63 o 
   6  13  13        1.83        0.00     17.91 o 
   7  13  13       25.48       30.52     27.89 o 
   8  13  13       11.64        9.43     21.52 o 
   4  14  13       24.71       30.22     19.50 o 
   5  14  13       20.51        0.00     20.09 o 
   6  14  13       54.04       77.72     21.22 o 
  -5  -8  14       10.09        9.17     14.29 o 
  -4  -8  14       35.48       11.56     14.05 o 
  -3  -8  14      307.72      286.22     21.22 o 
  -7  -7  14       60.23       42.92     23.54 o 
  -6  -7  14       49.90       64.24     31.37 o 
  -5  -7  14       15.15       10.30     28.60 o 
  -4  -7  14        2.21        0.00     13.33 o 
  -3  -7  14       94.99       38.21     13.76 o 
  -2  -7  14      305.57      280.22     26.08 o 
  -1  -7  14       17.85        0.00     20.51 o 
  -8  -6  14        0.06        0.00     18.66 o 
  -7  -6  14       13.89       11.00     18.18 o 
  -6  -6  14      215.46      247.48     24.64 o 
  -5  -6  14       10.49       18.98     17.49 o 
  -4  -6  14        3.70        7.50     12.91 o 
  -3  -6  14        2.57        0.21     12.73 o 
  -2  -6  14        1.00        0.00     11.66 o 
  -1  -6  14      111.93      141.28     11.92 o 
   0  -6  14        8.79        0.00     19.12 o 
   1  -6  14        1.59       16.85     20.72 o 
  -9  -5  14       97.34       46.67     16.34 o 
  -8  -5  14       20.39       31.40     15.12 o 
  -7  -5  14      123.28      143.57     22.05 o 
  -6  -5  14       47.32       37.96     18.45 o 
  -5  -5  14      166.66      187.64     21.33 o 
  -4  -5  14      268.40      265.53     20.17 o 
  -3  -5  14       27.40        9.11     12.49 o 
  -2  -5  14      210.71      207.70     18.44 o 
  -1  -5  14       27.72       26.97     14.08 o 
   0  -5  14        8.03        8.29      7.79 o 
   1  -5  14      150.80      152.49     22.82 o 
   2  -5  14        2.24       20.50     20.31 o 
   3  -5  14      174.48      147.64     25.22 o 
  -9  -4  14      339.11      419.94     30.31 o 
  -8  -4  14       58.31       25.81     14.81 o 
  -7  -4  14        4.37        0.00     12.18 o 
  -6  -4  14      513.46      581.92     26.62 o 
  -5  -4  14       43.95       53.12     15.55 o 
  -4  -4  14       79.46      107.25     29.54 o 
  -3  -4  14      501.76      464.30     18.03 o 
  -2  -4  14       31.29       26.74     16.37 o 
  -1  -4  14      541.02      601.15     19.44 o 
   0  -4  14       16.61        9.33      9.65 o 
   1  -4  14       11.23        4.19     18.31 o 
   2  -4  14      251.98      261.65     35.93 o 
   3  -4  14       47.47       27.55     23.96 o 
   4  -4  14       98.41       79.50     31.42 o 
  -9  -3  14        2.01        3.83     17.00 o 
  -8  -3  14       36.76       15.41     16.66 o 
  -7  -3  14      258.49      310.56     18.24 o 
  -6  -3  14        1.01       14.60     12.18 o 
  -5  -3  14      311.92      332.89     24.71 o 
  -4  -3  14       15.86        7.75     18.78 o 
  -3  -3  14       68.38       81.39     16.47 o 
  -2  -3  14      637.87      736.44     21.38 o 
  -1  -3  14       50.16       69.66     11.18 o 
   0  -3  14      188.78      179.71     12.56 o 
   1  -3  14        8.28       15.75     10.46 o 
   2  -3  14        1.21        0.00     21.54 o 
   3  -3  14      113.50      109.15     21.71 o 
   4  -3  14      137.48      145.12     23.73 o 
   5  -3  14       43.07       18.28     21.77 o 
  -9  -2  14      195.58      219.55     22.13 o 
  -8  -2  14       22.81       34.40     16.63 o 
  -7  -2  14        0.61       11.99     15.22 o 
  -6  -2  14      453.15      441.33     19.21 o 
  -5  -2  14      194.85      203.84     15.21 o 
  -4  -2  14      271.12      307.72     19.37 o 
  -3  -2  14       29.51        3.68     12.97 o 
  -2  -2  14        3.85        0.00      9.81 o 
  -1  -2  14      393.40      364.67     19.58 o 
   0  -2  14       75.28       49.76     10.70 o 
   1  -2  14        3.21        0.00      9.49 o 
   2  -2  14      491.09      457.66     18.00 o 
   3  -2  14       14.81       18.86     17.88 o 
   4  -2  14       17.69        4.74     24.44 o 
   5  -2  14       17.12        2.16     25.33 o 
   6  -2  14       22.70       31.32     31.87 o 
  -9  -1  14       42.64       22.57     20.49 o 
  -8  -1  14      212.51      214.19     20.54 o 
  -7  -1  14       42.91       40.44     15.73 o 
  -6  -1  14       60.37       44.29     18.34 o 
  -5  -1  14      798.39      869.60     25.71 o 
  -4  -1  14      191.08      241.83     15.12 o 
  -3  -1  14       76.65       66.57     14.15 o 
  -2  -1  14       28.67       20.38     11.33 o 
  -1  -1  14      465.13      477.70     21.87 o 
   0  -1  14      653.96      704.11     33.20 o 
   1  -1  14      183.47      203.63     13.96 o 
   2  -1  14       45.10       47.64     11.00 o 
   3  -1  14     1090.12     1149.99     31.30 o 
   4  -1  14      159.48      167.46     27.37 o 
   5  -1  14      119.58      144.67     28.12 o 
   6  -1  14        3.15        0.00     25.10 o 
  -9   0  14      168.60      155.39     16.36 o 
  -8   0  14      125.71      126.27     26.85 o 
  -7   0  14      182.49      184.49     19.06 o 
  -6   0  14        2.11        4.25     14.03 o 
  -5   0  14      314.38      374.93     17.99 o 
  -4   0  14      346.18      362.31     16.98 o 
  -3   0  14      179.45      170.79     17.11 o 
  -2   0  14       37.89       51.49     13.32 o 
  -1   0  14       44.02       37.32     10.13 o 
   0   0  14      870.54      962.64     28.50 o 
   1   0  14       54.87       33.23     11.05 o 
   2   0  14       28.16       14.43     10.29 o 
   3   0  14      358.74      362.99     20.11 o 
   4   0  14      253.65      232.16     19.56 o 
   5   0  14      108.76       47.55     24.48 o 
   6   0  14       63.81       60.70     26.11 o 
   7   0  14       68.34       76.83     28.29 o 
  -9   1  14      138.81      142.03     15.55 o 
  -8   1  14      130.08      129.55     15.57 o 
  -7   1  14       25.00        9.47     12.89 o 
  -6   1  14       24.23       22.58     14.86 o 
  -5   1  14      266.17      267.11     19.29 o 
  -4   1  14       91.97       89.40     12.58 o 
  -3   1  14        2.31        6.33     10.12 o 
  -2   1  14        5.93        0.00      9.09 o 
  -1   1  14        2.29        4.71     10.51 o 
   0   1  14       53.60       45.23     11.53 o 
   1   1  14      513.95      607.37     21.07 o 
   2   1  14       32.99       24.61     10.93 o 
   3   1  14       26.14       45.45     11.08 o 
   4   1  14      722.46      671.87     24.71 o 
   5   1  14        4.35        0.00     10.11 o 
   6   1  14      307.03      304.11     32.69 o 
   7   1  14       11.56       15.32     26.01 o 
   8   1  14       12.12        0.00     39.29 o 
  -9   2  14      258.50      251.99     16.96 o 
  -8   2  14      299.73      294.76     17.24 o 
  -7   2  14      262.78      231.40     18.45 o 
  -6   2  14       18.91       19.17     12.84 o 
  -5   2  14      133.91      155.39     14.77 o 
  -4   2  14      330.56      350.21     31.59 o 
  -3   2  14       19.30       22.57     10.49 o 
  -2   2  14       27.58       14.80     10.16 o 
  -1   2  14      123.44      125.10     12.18 o 
   0   2  14       76.34       76.39     12.03 o 
   1   2  14      381.97      389.45     21.46 o 
   2   2  14      323.36      327.20     16.48 o 
   3   2  14      140.23      145.01     17.85 o 
   4   2  14        0.46        4.20     11.34 o 
   5   2  14      380.15      425.15     28.51 o 
   6   2  14       43.53       48.64     11.48 o 
   7   2  14      100.77      114.63     28.02 o 
   8   2  14       75.01      120.08     45.55 o 
  -8   3  14      203.56      169.46     16.19 o 
  -7   3  14       40.01       50.97     12.74 o 
  -6   3  14      188.46      196.22     14.74 o 
  -5   3  14      142.63      132.59     17.82 o 
  -4   3  14       94.44      114.40     13.73 o 
  -3   3  14       65.26       72.09     13.97 o 
  -2   3  14      209.15      216.62     13.82 o 
  -1   3  14        7.17       14.90      9.99 o 
   0   3  14       84.16       78.89     10.36 o 
   1   3  14      282.95      300.86     15.89 o 
   2   3  14       45.53       17.63     10.70 o 
   3   3  14      494.74      563.83     20.63 o 
   4   3  14      251.12      237.85     15.30 o 
   5   3  14       64.48       37.50     13.24 o 
   6   3  14      261.81      300.39     18.48 o 
   7   3  14       21.08        0.00     11.72 o 
   8   3  14        0.27        0.00     25.13 o 
   9   3  14       24.99       51.93     28.01 o 
  -8   4  14      358.06      388.15     18.20 o 
  -7   4  14        7.81        0.00     12.17 o 
  -6   4  14       20.43       25.12     11.69 o 
  -5   4  14      184.71      143.50     13.60 o 
  -4   4  14       80.49       82.07     11.70 o 
  -3   4  14      656.56      757.68     23.44 o 
  -2   4  14       46.84       52.89     13.15 o 
  -1   4  14       65.25      104.99     11.86 o 
   0   4  14      327.32      304.50     15.41 o 
   1   4  14       95.32       99.90     10.75 o 
   2   4  14      432.19      460.22     18.52 o 
   3   4  14        8.26        0.00     10.35 o 
   4   4  14       31.69       30.27     11.44 o 
   5   4  14      450.23      500.89     23.32 o 
   6   4  14       48.69       62.85     14.16 o 
   7   4  14      103.81       58.68     14.75 o 
   8   4  14       85.88       31.37     25.25 o 
   9   4  14        8.64        0.00     25.92 o 
  -7   5  14      247.23      229.47     15.97 o 
  -6   5  14       20.88        0.00     12.54 o 
  -5   5  14        5.32        0.00     11.67 o 
  -4   5  14       72.68       77.34     12.29 o 
  -3   5  14        6.60       17.16     13.52 o 
  -2   5  14      379.05      408.83     16.66 o 
  -1   5  14        1.04        0.00     11.76 o 
   0   5  14      108.69      135.25     12.94 o 
   1   5  14      489.50      588.04     20.19 o 
   2   5  14      105.53      115.73     11.12 o 
   3   5  14      334.47      308.73     24.44 o 
   4   5  14      154.85      196.29     15.57 o 
   5   5  14       12.19       14.03     11.90 o 
   6   5  14      108.70      108.30     23.57 o 
   7   5  14        8.40        0.00     13.04 o 
   8   5  14      118.47      136.10     29.77 o 
   9   5  14      185.73      208.84     16.98 o 
  -6   6  14      317.61      316.94     17.16 o 
  -5   6  14        0.38        0.00     14.66 o 
  -4   6  14      124.70      119.04     14.01 o 
  -3   6  14      386.54      400.26     20.00 o 
  -2   6  14      143.22      154.88     14.13 o 
  -1   6  14      124.78      112.38     12.47 o 
   0   6  14      138.37      116.23     23.88 o 
   1   6  14       92.63       67.35     10.86 o 
   2   6  14      332.22      406.74     20.90 o 
   3   6  14       75.68       84.03     10.93 o 
   4   6  14      262.21      239.30     22.07 o 
   5   6  14      365.66      337.55     18.00 o 
   6   6  14       28.82        0.00     14.60 o 
   7   6  14       58.51       53.71     15.20 o 
   8   6  14       14.70       20.21     14.99 o 
   9   6  14      108.80       81.40     18.15 o 
  -6   7  14      153.23      140.40     11.82 o 
  -5   7  14       15.95        0.00     13.62 o 
  -4   7  14       68.34       59.25     14.32 o 
  -3   7  14      407.40      406.88     18.91 o 
  -2   7  14      150.84      155.02     14.61 o 
  -1   7  14      112.31      113.38     17.01 o 
   0   7  14       63.78       48.08     12.32 o 
   1   7  14       77.99       75.59     15.40 o 
   2   7  14      224.32      245.07     15.46 o 
   3   7  14       76.75       49.59     11.21 o 
   4   7  14       11.35        8.85      9.47 o 
   5   7  14      541.68      542.08     20.34 o 
   6   7  14      490.54      498.76     24.39 o 
   7   7  14       39.43       59.50     16.21 o 
   8   7  14       53.97       54.24     16.08 o 
   9   7  14       36.94       40.98     15.84 o 
  -5   8  14      113.10      108.63     13.33 o 
  -4   8  14       20.71       18.82     11.89 o 
  -3   8  14       35.98       29.57     17.67 o 
  -2   8  14      276.17      289.65     16.65 o 
  -1   8  14       18.88       15.93     11.74 o 
   0   8  14        0.20        0.00     11.45 o 
   1   8  14      232.02      232.00     30.10 o 
   2   8  14       55.91       50.55     19.38 o 
   3   8  14      398.87      408.98     17.49 o 
   4   8  14       40.93       51.81     11.88 o 
   5   8  14        8.46        0.00     13.62 o 
   6   8  14      381.19      336.82     27.12 o 
   7   8  14      143.15      158.23     21.55 o 
   8   8  14       49.04       48.99     22.96 o 
   9   8  14      104.41      105.74     18.39 o 
  -4   9  14       29.81       34.11     10.43 o 
  -3   9  14      119.45      112.59     15.72 o 
  -2   9  14        2.29        0.00     11.90 o 
  -1   9  14      675.17      700.00     38.32 o 
   0   9  14       12.83       10.19     15.63 o 
   1   9  14       21.18       24.41     12.47 o 
   2   9  14      397.31      392.06     23.10 o 
   3   9  14      116.79      121.38     16.99 o 
   4   9  14      547.11      575.08     21.04 o 
   5   9  14      125.80      102.36     14.63 o 
   6   9  14        3.55        0.00     15.23 o 
   7   9  14      159.06      200.79     46.04 o 
   8   9  14       11.90        5.79     19.60 o 
   9   9  14       14.47       29.68     19.51 o 
  -3  10  14       13.17        8.95     10.41 o 
  -2  10  14      155.81      155.89     14.13 o 
  -1  10  14        6.16        5.27     12.05 o 
   0  10  14      320.25      319.41     18.31 o 
   1  10  14      128.48      139.25     17.38 o 
   2  10  14       20.36        2.31     12.21 o 
   3  10  14      256.03      328.63     46.92 o 
   4  10  14       10.24        1.26     13.86 o 
   5  10  14      103.71      126.36     15.83 o 
   6  10  14      328.32      376.12     19.71 o 
   7  10  14        6.12        0.00     31.29 o 
   8  10  14       84.61       99.44     22.51 o 
   9  10  14        3.75        0.00     20.51 o 
  -1  11  14      101.60      107.06     14.55 o 
   0  11  14        2.43        0.00     13.73 o 
   1  11  14      137.82      106.74     14.88 o 
   2  11  14      181.16      141.72     15.74 o 
   3  11  14        9.16        0.00     15.05 o 
   4  11  14      159.61      186.52     22.58 o 
   5  11  14        3.71        0.00     14.54 o 
   6  11  14       26.69       12.16     13.52 o 
   7  11  14       28.98       34.29     15.94 o 
   8  11  14        0.13        0.28     21.00 o 
   9  11  14       30.62        4.51     35.60 o 
   0  12  14       26.59       35.65     13.48 o 
   1  12  14       14.64        8.85     13.56 o 
   2  12  14        0.42        4.42     12.97 o 
   3  12  14       36.65       63.68     18.72 o 
   4  12  14        0.52        0.00     16.01 o 
   5  12  14        8.45       10.07     17.04 o 
   6  12  14       20.87        0.00     15.99 o 
   7  12  14       54.03       42.99     16.91 o 
   8  12  14       21.98       24.41     21.30 o 
   2  13  14       51.40       67.60     16.79 o 
   3  13  14       21.97       19.96     15.77 o 
   4  13  14       25.17       31.73     33.69 o 
   5  13  14        2.58        0.00     19.74 o 
   6  13  14       16.39        7.49     18.90 o 
  -7  -6  15        7.00        0.00     19.81 o 
  -6  -6  15       27.33       30.95     19.73 o 
  -5  -6  15       22.89       14.66     18.51 o 
  -4  -6  15       33.14       39.69     27.77 o 
  -3  -6  15        7.20        2.49     13.94 o 
  -2  -6  15        5.45        9.48     14.43 o 
  -1  -6  15       65.27       73.56     19.39 o 
  -7  -5  15       10.00       10.27     23.42 o 
  -6  -5  15       53.42       52.20     19.54 o 
  -5  -5  15      252.55      283.72     37.01 o 
  -4  -5  15      177.18      190.07     22.38 o 
  -3  -5  15        5.71        0.00     13.65 o 
  -2  -5  15       52.49       63.85     15.13 o 
  -1  -5  15       66.63       86.94     20.54 o 
   0  -5  15       37.89       48.20     21.28 o 
   1  -5  15       77.06      108.25     23.18 o 
  -8  -4  15      143.66      141.32     16.89 o 
  -7  -4  15       45.00       13.76     22.33 o 
  -6  -4  15       38.38       42.34     16.60 o 
  -5  -4  15      180.35      170.98     18.95 o 
  -4  -4  15      379.98      350.91     32.05 o 
  -3  -4  15      333.12      337.32     21.95 o 
  -2  -4  15        9.49       16.65     13.27 o 
  -1  -4  15       20.90       15.20     12.47 o 
   0  -4  15      153.45      180.72     19.82 o 
   1  -4  15       16.10        0.00     19.94 o 
   2  -4  15        0.51        0.00     20.25 o 
  -8  -3  15      160.90      156.30     20.72 o 
  -7  -3  15      187.65      215.02     17.28 o 
  -6  -3  15       77.83       68.06     24.97 o 
  -5  -3  15       96.33      106.95     17.29 o 
  -4  -3  15       68.15       78.97     16.23 o 
  -3  -3  15      502.72      492.20     25.38 o 
  -2  -3  15      120.01      120.14     13.17 o 
  -1  -3  15      130.63      117.93     12.72 o 
   0  -3  15       20.04       57.72     11.74 o 
   1  -3  15      184.88      189.15     14.19 o 
   2  -3  15       11.29        0.00     19.82 o 
   3  -3  15        6.47        0.00     20.17 o 
   4  -3  15      139.17       85.06     25.18 o 
  -8  -2  15      302.84      288.38     23.33 o 
  -7  -2  15        0.09       25.66     16.54 o 
  -6  -2  15        8.17        5.68     12.57 o 
  -5  -2  15      321.26      330.17     33.84 o 
  -4  -2  15        5.53        0.00     15.27 o 
  -3  -2  15      115.09      143.79     16.79 o 
  -2  -2  15       31.72       36.31     13.06 o 
  -1  -2  15        0.49        0.00     10.68 o 
   0  -2  15      460.67      485.16     18.74 o 
   1  -2  15       90.43      118.40     12.47 o 
   2  -2  15       25.62       32.00     10.83 o 
   3  -2  15      188.03      142.39     22.49 o 
   4  -2  15        1.70        0.00     20.18 o 
  -8  -1  15        2.59       28.94     17.29 o 
  -7  -1  15      335.77      376.14     42.16 o 
  -6  -1  15       56.53       56.45     16.38 o 
  -5  -1  15        0.13       17.92     12.19 o 
  -4  -1  15      248.28      230.67     27.61 o 
  -3  -1  15        2.22        0.00     15.25 o 
  -2  -1  15       83.26      122.95     15.91 o 
  -1  -1  15      147.08      134.00     13.23 o 
   0  -1  15        2.06        0.00     10.67 o 
   1  -1  15      310.73      310.17     15.58 o 
   2  -1  15      121.04      114.16     13.39 o 
   3  -1  15       29.36       33.64     11.72 o 
   4  -1  15      113.21      112.03     27.42 o 
   5  -1  15       71.67       48.51     43.64 o 
  -8   0  15      170.69      200.93     30.50 o 
  -7   0  15        9.39       20.99     16.36 o 
  -6   0  15      518.07      475.77     24.83 o 
  -5   0  15        9.85       20.27     12.07 o 
  -4   0  15       91.58       80.68     12.88 o 
  -3   0  15      558.91      618.38     28.28 o 
  -2   0  15      219.29      255.74     18.80 o 
  -1   0  15       63.48       57.75     13.06 o 
   0   0  15      282.20      297.17     22.98 o 
   1   0  15      124.51      145.54     14.07 o 
   2   0  15      304.37      323.58     22.44 o 
   3   0  15        0.69        0.30     12.16 o 
   4   0  15       72.18       77.07     18.79 o 
   5   0  15       75.96       50.72     29.59 o 
   6   0  15       76.92      145.02     42.40 o 
  -8   1  15       59.77       62.45     25.96 o 
  -7   1  15       48.38       59.87     20.96 o 
  -6   1  15      237.18      197.32     19.69 o 
  -5   1  15      191.92      283.15     20.83 o 
  -4   1  15       14.13       24.77     14.50 o 
  -3   1  15      307.23      306.93     16.84 o 
  -2   1  15       48.49       28.17     11.59 o 
  -1   1  15       95.84       59.52     14.27 o 
   0   1  15      200.80      203.11     15.62 o 
   1   1  15      150.49      167.52     14.74 o 
   2   1  15      270.12      277.50     16.57 o 
   3   1  15       46.08       42.00     12.39 o 
   4   1  15       37.49       45.08     13.05 o 
   5   1  15      422.54      392.35     19.20 o 
   6   1  15       12.74       23.82     29.13 o 
   7   1  15      145.69      124.10     30.73 o 
  -8   2  15       39.87       18.68     14.10 o 
  -7   2  15        5.11        0.00     13.57 o 
  -6   2  15       43.70       25.38     18.48 o 
  -5   2  15      414.09      485.94     24.46 o 
  -4   2  15       55.22       44.97     15.27 o 
  -3   2  15       13.55       37.32     12.42 o 
  -2   2  15      740.96      816.38     30.76 o 
  -1   2  15       37.82       45.53     12.38 o 
   0   2  15      127.64      122.18     15.55 o 
   1   2  15      468.65      459.70     19.70 o 
   2   2  15        1.25        0.00     11.81 o 
   3   2  15      264.00      348.54     18.06 o 
   4   2  15       75.65       63.53     13.84 o 
   5   2  15       17.31       20.69     13.11 o 
   6   2  15      165.41      191.11     15.65 o 
   7   2  15        0.28       58.93     27.83 o 
  -7   3  15      211.92      235.14     17.19 o 
  -6   3  15       46.15       52.34     13.55 o 
  -5   3  15      565.81      621.10     23.33 o 
  -4   3  15       42.76       33.03     14.42 o 
  -3   3  15        4.89       19.48     13.59 o 
  -2   3  15        3.05        6.95     11.23 o 
  -1   3  15      487.05      471.70     24.08 o 
   0   3  15       19.84       29.34     11.38 o 
   1   3  15       15.30        0.00     11.57 o 
   2   3  15      676.49      668.44     22.69 o 
   3   3  15        3.97        0.00     11.42 o 
   4   3  15       45.02       23.01     17.02 o 
   5   3  15      152.30      185.28     37.19 o 
   6   3  15       19.21       31.11     13.65 o 
   7   3  15      177.59      175.27     35.45 o 
   8   3  15        0.18        0.00     39.25 o 
  -7   4  15       17.96       12.30     13.27 o 
  -6   4  15      371.68      360.96     27.67 o 
  -5   4  15       18.34       15.11     12.53 o 
  -4   4  15       21.82        7.77     11.86 o 
  -3   4  15        2.29        6.27     13.24 o 
  -2   4  15      182.93      184.37     17.20 o 
  -1   4  15       58.37       44.04     11.54 o 
   0   4  15       90.30      106.89     12.62 o 
   1   4  15      496.17      503.34     26.01 o 
   2   4  15        1.71        0.00     11.60 o 
   3   4  15      228.73      233.89     16.22 o 
   4   4  15        1.81       14.88     12.00 o 
   5   4  15        1.02        0.00     13.24 o 
   6   4  15      115.67       97.50     15.72 o 
   7   4  15       30.65        5.44     14.51 o 
   8   4  15       38.74       52.01     13.59 o 
  -6   5  15       41.48       30.78     14.03 o 
  -5   5  15      138.96      121.82     14.18 o 
  -4   5  15       22.45       12.66     13.42 o 
  -3   5  15      149.51      142.02     13.71 o 
  -2   5  15       25.05       21.97     13.32 o 
  -1   5  15      187.25      238.43     18.02 o 
   0   5  15       26.50       17.47     11.24 o 
   1   5  15       26.08       13.65     10.91 o 
   2   5  15      422.19      441.74     19.52 o 
   3   5  15       11.20       23.36     12.24 o 
   4   5  15       46.97       46.61     13.39 o 
   5   5  15       52.79       22.45     12.86 o 
   6   5  15       52.09       33.33     14.93 o 
   7   5  15      171.00      217.33     19.33 o 
   8   5  15        3.45        1.12     14.26 o 
  -6   6  15       30.03       36.82     13.57 o 
  -5   6  15       71.33       75.71     14.42 o 
  -4   6  15        7.60       26.07     14.33 o 
  -3   6  15       65.06       51.95     14.32 o 
  -2   6  15      487.26      504.41     22.71 o 
  -1   6  15      108.29       73.24     16.43 o 
   0   6  15       23.31       17.23     12.82 o 
   1   6  15       75.22       70.47     11.64 o 
   2   6  15       17.99       13.41     11.21 o 
   3   6  15      293.98      306.92     17.75 o 
   4   6  15        0.53       20.89     12.84 o 
   5   6  15        2.10        0.00     12.30 o 
   6   6  15      203.25      223.59     19.68 o 
   7   6  15      147.43      171.05     27.91 o 
   8   6  15       16.12       13.76     15.09 o 
  -5   7  15       71.68       70.35     13.76 o 
  -4   7  15       11.34        0.00     11.88 o 
  -3   7  15       28.69        0.00     12.16 o 
  -2   7  15       49.65       67.41     14.34 o 
  -1   7  15      290.42      296.75     19.83 o 
   0   7  15       16.30       19.28     14.71 o 
   1   7  15       54.88       39.75     15.59 o 
   2   7  15      132.65      115.82     14.45 o 
   3   7  15      126.38      118.83     13.04 o 
   4   7  15      193.56      224.86     18.73 o 
   5   7  15      172.97      171.79     15.46 o 
   6   7  15       43.34       15.06     15.35 o 
   7   7  15      232.68      294.13     22.08 o 
   8   7  15      167.33      134.13     19.36 o 
   9   7  15       18.22       31.81     17.02 o 
  -4   8  15       98.07       90.40     14.09 o 
  -3   8  15       61.74       39.42     14.19 o 
  -2   8  15       73.53       62.49     13.63 o 
  -1   8  15      225.61      241.56     17.42 o 
   0   8  15      325.56      308.21     28.75 o 
   1   8  15      171.84      114.24     17.79 o 
   2   8  15       65.16       29.10     34.78 o 
   3   8  15      232.66      247.84     18.37 o 
   4   8  15      113.12      146.44     14.60 o 
   5   8  15       23.74       11.63     14.68 o 
   6   8  15      112.05       50.89     19.79 o 
   7   8  15       41.73       64.87     24.16 o 
   8   8  15       45.44       46.38     21.63 o 
   9   8  15       37.58       42.34     25.36 o 
  -3   9  15       31.71       57.06     17.30 o 
  -2   9  15      213.02      247.82     35.63 o 
  -1   9  15       97.12      106.92     14.54 o 
   0   9  15      402.65      461.17     21.40 o 
   1   9  15      321.85      323.85     38.69 o 
   2   9  15       82.01       36.84     22.11 o 
   3   9  15      319.51      334.12     47.94 o 
   4   9  15       19.78       23.64     12.64 o 
   5   9  15       31.58       15.14     14.91 o 
   6   9  15       24.12        0.00     16.14 o 
   7   9  15       10.77       18.38     20.02 o 
   8   9  15       57.98       82.54     33.24 o 
  -2  10  15       13.98       35.06     23.03 o 
  -1  10  15      301.51      297.88     44.28 o 
   0  10  15        0.22        8.51     13.10 o 
   1  10  15      124.30      126.06     16.17 o 
   2  10  15      197.12      172.68     22.08 o
[truncated: 19,302 more chars]
